# Supplementary material for: The characteristics of cerebrospinal fluid tumor microenvironment in a patient with leptomeningeal metastases from cancer of unknown primary
Source: Genes Dis. 2023 Jun 23;11(3):100992. doi: 10.1016/j.gendis.2023.04.026 (PMC10808954; doi:10.1016/j.gendis.2023.04.026)
Supplement: Multimedia component 1 [file mmc1.xlsx]

## Sheet: Table S1
Table S1. Differentially expressed genes (DEGs) of cell clusters in cerebrospinal fluid of the CUP-LM patient. Related to Figure 1A and 1B.
PCT: the percentage of cells where the gene is detected.
Fold change > 1.5, adjusted P-value < 0.05, Wilcoxon Rank-Sum test
								Canonical gene markers for cell clusters, related to Figure 1B.
Gene Names	average Log2(Fold-change)	pct in one cluster	pct in other clusters	adjusted P-value	cluster			Gene Names	average Log2(Fold-change)	pct in one cluster	pct in other clusters	adjusted P-value	cluster
FCER1A	4.25619	0.972	0.04	0	mDC2			TCF7	0.627057	0.448	0.221	7.44e-51	CD4_Naïve
CD1C	3.26225	0.941	0.048	0	mDC2			CCR7	0.845288	0.557	0.206	1.12e-103	CD4_Naïve
CLEC10A	2.68068	0.885	0.075	0	mDC2			FOXP3	1.79084	0.648	0.027	0	CD4_Treg
CD1E	2.55244	0.847	0.017	0	mDC2			CTLA4	1.37331	0.593	0.133	2.3e-104	CD4_Treg
AREG	1.13362	0.324	0.023	6.89e-115	mDC2			GZMA	1.56488	0.855	0.377	2.81e-105	CD8_GZMK
CACNA2D3	0.96886	0.695	0.022	0	mDC2			GNLY	1.19592	0.211	0.096	2.23e-09	CD8_GZMK
AL138899.1	0.829752	0.486	0.011	7.31e-269	mDC2			GZMK	2.20977	0.827	0.272	3.96e-151	CD8_GZMK
PLD4	1.22405	0.9	0.108	2.43e-267	mDC2			NKG7	1.78398	0.705	0.227	1.58e-111	CD8_GZMK
CD1D	1.10881	0.791	0.08	1.45e-259	mDC2			LAG3	1.43228	0.601	0.117	9.19e-74	CD8_LAYN
FCGR2B	1.8393	0.86	0.115	4.57e-251	mDC2			HAVCR2	1.09911	0.506	0.223	2.27e-20	CD8_LAYN
LGALS2	1.55172	0.819	0.085	4.67e-251	mDC2			CXCL13	2.96231	0.722	0.046	3.42e-216	CD8_LAYN
HLA-DQA1	3.32333	0.988	0.225	2.79e-250	mDC2			TIGIT	1.07735	0.797	0.276	1.19e-44	CD8_LAYN
SLC8A1	1.30813	0.85	0.105	3.03e-250	mDC2			PDCD1	1.12942	0.468	0.092	5.53e-51	CD8_LAYN
CLEC4A	1.01199	0.757	0.078	5.35e-248	mDC2			LAYN	0.738562	0.266	0.056	2.95e-22	CD8_LAYN
GPAT3	1.01111	0.713	0.062	9.92e-246	mDC2			IL10	1.57036	0.521	0.031	4.09e-97	CD8_IL10
CSF2RA	1.13354	0.854	0.109	6.55e-244	mDC2			FXYD2	2.67295	0.918	0.019	0	CD8_IL10
NDRG2	0.780311	0.651	0.046	8.81e-243	mDC2			GIHCG	1.70889	0.658	0.068	1.17e-78	CD8_IL10
IGSF6	1.73966	0.922	0.138	1.12e-240	mDC2			FASLG	1.53974	0.699	0.091	4.31e-64	CD8_IL10
SPI1	1.64566	0.975	0.164	4.54e-238	mDC2			PRDM8	1.24111	0.548	0.045	2.93e-74	CD8_IL10
GSN	1.64769	0.941	0.162	8e-238	mDC2			EOMES	1.22893	0.562	0.083	2.49e-41	CD8_IL10
IL13RA1	1.22199	0.869	0.121	2.3e-235	mDC2			PRF1	1.27006	0.608	0.192	6.52e-20	NK
CALHM6	1.48131	0.913	0.141	1.49e-233	mDC2			XCL1	1.2215	0.351	0.008	2.52e-120	NK
PKIB	1.05817	0.452	0.013	1.5e-232	mDC2			TRDC	3.58496	0.865	0.019	0	NK
AXL	1.1467	0.769	0.083	3.83e-232	mDC2			XBP1	3.01321	1	0.452	4.68e-22	B_Plasma
PAK1	1.23364	0.879	0.134	7.26e-231	mDC2			MZB1	4.67377	1	0.052	7.54e-128	B_Plasma
P2RY14	0.820163	0.679	0.056	1.13e-230	mDC2			CD38	1.78445	1	0.182	1.26e-39	B_Plasma
IL18	1.37315	0.875	0.126	4.13e-229	mDC2			CD79A	3.08302	0.974	0.041	0	B_Naïve
ATP1B1	1.19718	0.819	0.103	2.7e-224	mDC2			CD79B	2.11477	0.869	0.174	1.95e-123	B_Naïve
RAB32	1.46131	0.863	0.13	4.11e-222	mDC2			MS4A1	3.07468	0.935	0.028	0	B_Naïve
MNDA	1.6783	0.925	0.162	4.47e-215	mDC2			CD19	0.79426	0.392	0.006	1.94e-208	B_Naïve
MS4A6A	2.4073	0.919	0.171	1.78e-214	mDC2			LAMP3	2.7546	1	0.022	3.85e-173	DC_LAMP3
GAPT	1.14101	0.857	0.12	4.99e-214	mDC2			IDO1	3.6052	0.957	0.039	3.62e-100	DC_LAMP3
CST3	2.47109	0.991	0.222	1.94e-213	mDC2			CLEC9A	2.6097	1	0.03	3.88e-219	mDC1
LY86	1.19953	0.91	0.141	5.28e-213	mDC2			XCR1	2.21229	1	0.001	0	mDC1
FILIP1L	0.696793	0.517	0.03	2.95e-212	mDC2			S100B	1.35829	0.381	0.027	1.58e-35	mDC1
CDK2AP1	0.883499	0.841	0.121	6.7e-212	mDC2			DNASE1L3	3.32231	1	0.025	3.53e-249	mDC1
CIITA	1.19135	0.875	0.147	7.66e-212	mDC2			BATF3	2.15673	0.929	0.098	4.46e-75	mDC1
CD86	1.31445	0.897	0.151	3.58e-208	mDC2			CD1C	3.26225	0.941	0.048	0	mDC2
ETS2	1.13274	0.788	0.113	2.27e-206	mDC2			FCER1A	4.25619	0.972	0.04	0	mDC2
CD1A	0.730251	0.349	0.005	1.18e-202	mDC2			AREG	1.13362	0.324	0.023	6.89e-115	mDC2
ITGAX	1.06486	0.785	0.111	5.3e-202	mDC2			CD1E	2.55244	0.847	0.017	0	mDC2
BASP1	1.6395	0.913	0.179	1.6e-195	mDC2			CLEC10A	2.68068	0.885	0.075	0	mDC2
AL034397.3	0.989468	0.701	0.085	2.08e-195	mDC2			TNFRSF21	1.14852	0.758	0.02	1.04e-232	pDC
ALDH2	1.28503	0.894	0.159	1.3e-193	mDC2			CLEC4C	2.20569	0.924	0.005	0	pDC
CX3CR1	0.960661	0.62	0.06	1.47e-193	mDC2			IRF8	3.47408	0.985	0.131	9.47e-103	pDC
RNASE6	1.60404	0.925	0.186	3.98e-193	mDC2			TCF4	3.64521	1	0.207	1.21e-76	pDC
IFITM3	1.7368	0.944	0.184	5.13e-193	mDC2			IL3RA	2.87669	0.97	0.041	6.73e-235	pDC
CSF1R	0.941933	0.838	0.115	4.55e-192	mDC2			LYZ	4.54577	0.907	0.18	6.06e-173	Mono
CTNND1	0.759671	0.723	0.094	7.3e-191	mDC2			S100A8	3.78035	0.561	0.027	8.32e-218	Mono
MEF2C	1.51411	0.95	0.2	2.12e-190	mDC2			S100A9	4.37796	0.698	0.064	4.86e-194	Mono
MOB3B	0.601185	0.514	0.038	1.89e-187	mDC2			ASGR1	0.950118	0.585	0.028	1.85e-227	Mono
CD302	0.814348	0.788	0.115	3.56e-187	mDC2			FCN1	3.11364	0.673	0.016	0	Mono
CD207	0.810148	0.283	0	5.56e-187	mDC2			FCGR3A	2.67859	0.968	0.09	2.65e-231	Mac
FCER1G	1.89045	0.966	0.193	1.14e-186	mDC2			CD14	3.82686	0.974	0.12	8.99e-202	Mac
SCIMP	0.819775	0.782	0.112	1.52e-186	mDC2			LYVE1	1.08635	0.292	0.003	1.45e-166	Mac
FGL2	1.54208	0.978	0.218	1.82e-186	mDC2			PLTP	1.7913	0.903	0.019	0	Mac
CCDC88A	1.2366	0.931	0.18	2.81e-186	mDC2			FOLR2	2.09949	0.727	0.035	6.36e-253	Mac
IFI30	0.932074	0.794	0.12	1.29e-185	mDC2			FCGBP	1.33329	0.39	0.013	3.65e-156	Mac
P2RY13	0.79494	0.598	0.059	1.33e-185	mDC2			EPCAM	0.960341	0.442	0.004	7.89e-192	Tumor
CXCL16	1.17764	0.829	0.131	1.15e-184	mDC2			KRT18	3.45068	0.721	0.025	3.74e-139	Tumor
LMO2	0.961935	0.801	0.12	1.41e-183	mDC2			KRT8	3.14502	0.767	0.009	2.39e-285	Tumor
OGFRL1	1.40125	0.931	0.205	8.26e-183	mDC2
MRC1	1.54377	0.614	0.068	2.19e-182	mDC2
RGS18	0.813975	0.713	0.096	6.09e-181	mDC2
C1orf162	1.58353	0.975	0.241	3.73e-179	mDC2
RAB31	0.991754	0.838	0.141	1.48e-178	mDC2
FCGR2A	1.06084	0.81	0.121	2.6e-177	mDC2
HPGDS	0.689389	0.514	0.042	3.03e-176	mDC2
CPVL	1.38179	0.804	0.133	3.94e-174	mDC2
PLXDC2	0.927121	0.785	0.119	2.99e-173	mDC2
HLA-DRA	2.98022	0.997	0.539	2.46e-172	mDC2
TYROBP	1.73237	0.988	0.2	9.59e-171	mDC2
KCTD12	0.954932	0.888	0.16	6.55e-170	mDC2
FOS	1.36811	0.763	0.124	2.15e-168	mDC2
HLA-DRB1	2.85983	1	0.573	4.27e-168	mDC2
PLBD1	0.720052	0.682	0.095	1.94e-166	mDC2
ENTPD1	0.93405	0.738	0.123	2.98e-164	mDC2
PRCP	0.912076	0.804	0.15	3e-164	mDC2
ZNF385A	0.673644	0.67	0.094	8.83e-161	mDC2
CD33	0.679475	0.645	0.088	1.06e-160	mDC2
MS4A7	0.793409	0.769	0.116	3.39e-160	mDC2
PSTPIP2	0.758065	0.607	0.076	7.69e-158	mDC2
FCGRT	1.24577	0.975	0.237	2.2e-155	mDC2
JAML	1.55016	0.953	0.298	4.09e-155	mDC2
VSIG4	1.27148	0.636	0.092	5.38e-153	mDC2
SPINT2	1.24767	0.919	0.251	2.69e-152	mDC2
RNF130	1.04414	0.925	0.192	9.34e-151	mDC2
CTSH	1.5118	0.978	0.325	9.77e-151	mDC2
P2RY6	0.622924	0.564	0.07	1.86e-148	mDC2
NCF2	0.780177	0.72	0.117	3.1e-146	mDC2
CD74	2.27912	0.997	0.632	1.95e-145	mDC2
RGS2	1.26479	0.819	0.178	9.52e-145	mDC2
ENHO	0.668463	0.321	0.014	6.41e-143	mDC2
VASH1	0.694432	0.626	0.093	3.4e-141	mDC2
HCK	0.676663	0.679	0.111	6.21e-141	mDC2
DPYSL2	0.966529	0.944	0.232	3.24e-139	mDC2
SAMHD1	1.6094	0.997	0.482	9.66e-139	mDC2
GCA	0.885003	0.816	0.181	3.1e-138	mDC2
TSPAN33	0.617293	0.611	0.091	7.78e-138	mDC2
PHACTR1	0.666897	0.576	0.079	2.31e-137	mDC2
LPCAT2	0.707991	0.648	0.105	1.14e-135	mDC2
CSTA	0.863521	0.685	0.116	4.59e-135	mDC2
GRN	1.08211	0.969	0.256	1.36e-134	mDC2
LYN	0.740471	0.85	0.177	1.7e-134	mDC2
TLR10	0.589909	0.508	0.059	3.11e-134	mDC2
CEBPD	1.46828	0.897	0.239	1.02e-131	mDC2
YWHAH	1.86111	0.978	0.48	4.66e-131	mDC2
ITPRIPL2	0.670577	0.654	0.114	8.05e-131	mDC2
FGD4	0.600473	0.598	0.093	1.18e-129	mDC2
CTSZ	1.17179	0.988	0.323	1.96e-124	mDC2
GNAQ	0.699053	0.763	0.162	1.01e-123	mDC2
NPC2	1.3902	0.994	0.393	1.88e-122	mDC2
ALCAM	0.742448	0.673	0.131	6.11e-122	mDC2
KCNK6	0.759386	0.72	0.148	3.6e-121	mDC2
FPR1	0.675761	0.589	0.094	3.65e-120	mDC2
FBP1	0.640279	0.651	0.118	6.01e-120	mDC2
PLSCR1	1.05459	0.938	0.276	1.34e-119	mDC2
AHR	0.747126	0.673	0.133	1.96e-118	mDC2
FPR3	0.623782	0.583	0.092	3.41e-116	mDC2
HDAC9	0.638269	0.542	0.085	2.14e-115	mDC2
PEA15	0.765308	0.692	0.146	2.89e-114	mDC2
COTL1	1.38063	0.997	0.711	2.42e-113	mDC2
TMEM273	0.877722	0.732	0.171	6.92e-110	mDC2
CXorf21	0.60599	0.511	0.079	1.76e-109	mDC2
PILRA	0.62443	0.614	0.105	1.88e-109	mDC2
BHLHE41	0.847413	0.498	0.076	4.65e-108	mDC2
C20orf27	0.786121	0.804	0.207	5.19e-108	mDC2
MGST2	0.658804	0.732	0.166	5.93e-108	mDC2
DUSP23	0.812901	0.829	0.221	1.07e-107	mDC2
STK38L	0.585167	0.62	0.12	1.31e-107	mDC2
AP1S2	1.14206	0.956	0.366	1.59e-107	mDC2
GSTP1	1.17895	0.984	0.573	1.01e-106	mDC2
CLEC7A	0.651339	0.726	0.152	2.71e-106	mDC2
OTULINL	0.97493	0.866	0.28	2.59e-103	mDC2
ARPC1B	0.988037	0.994	0.887	1.35e-102	mDC2
CAT	0.897978	0.872	0.276	1.38e-101	mDC2
GRASP	0.597069	0.458	0.065	1.63e-101	mDC2
H2AFY	1.09668	0.994	0.451	6.53e-101	mDC2
NR4A2	0.676978	0.461	0.068	1.52e-100	mDC2
FTH1	0.963804	1	0.997	5.06e-98	mDC2
RAC1	1.05118	0.994	0.701	1.19e-95	mDC2
TMEM14C	0.999227	0.978	0.488	5.43e-95	mDC2
TMSB10	0.773538	1	0.998	4.98e-94	mDC2
C15orf48	0.954537	0.346	0.038	5.89e-94	mDC2
LAT2	0.609829	0.651	0.147	6.69e-94	mDC2
ARPC3	0.806382	1	0.959	3.08e-93	mDC2
BID	0.927814	0.875	0.308	4.53e-93	mDC2
PLAUR	0.829811	0.682	0.167	1.93e-92	mDC2
MEF2A	0.718294	0.76	0.209	6.67e-92	mDC2
ETV6	0.624822	0.732	0.195	1.91e-90	mDC2
TYMP	1.10626	0.978	0.556	2.5e-89	mDC2
SGK1	0.903674	0.505	0.096	8.49e-89	mDC2
TUBA1B	1.28231	1	0.629	8.78e-89	mDC2
PLEKHO1	1.03195	0.978	0.523	1.3e-88	mDC2
PLAC8	1.05947	0.822	0.278	1.82e-86	mDC2
ERCC1	0.664016	0.813	0.245	3.37e-86	mDC2
NAGK	0.800328	0.894	0.304	4.09e-85	mDC2
REL	0.954709	0.897	0.337	1.29e-84	mDC2
GDI2	0.974971	0.975	0.494	8.21e-83	mDC2
PYCARD	1.02343	0.981	0.555	5.97e-82	mDC2
CACUL1	0.643847	0.676	0.179	8.5e-82	mDC2
SYNGR2	0.752113	0.807	0.255	7.33e-80	mDC2
PPT1	0.665801	0.86	0.275	4.37e-79	mDC2
HERPUD1	1.19291	0.947	0.528	1.47e-78	mDC2
VMO1	0.615194	0.417	0.072	8.56e-76	mDC2
C12orf45	0.627776	0.745	0.223	1.13e-75	mDC2
ACTB	0.890103	1	0.991	1.17e-75	mDC2
TUBA1A	1.27596	0.903	0.416	2.29e-74	mDC2
PTPRE	0.723039	0.841	0.274	5.63e-74	mDC2
CTSS	0.695331	0.991	0.591	3.23e-73	mDC2
LGALS9	0.678085	0.879	0.293	4.78e-73	mDC2
IFNGR1	0.850765	0.875	0.328	1.34e-72	mDC2
PTPN6	0.79754	0.891	0.36	7.58e-70	mDC2
PTMS	0.624845	0.791	0.253	2.42e-68	mDC2
PPA1	1.04813	0.963	0.604	3.14e-68	mDC2
SNX3	0.682365	0.984	0.639	1.04e-67	mDC2
SKAP2	0.614569	0.816	0.274	2.82e-67	mDC2
RGS10	0.797433	0.991	0.75	6.93e-66	mDC2
BLOC1S6	0.615424	0.829	0.292	1.97e-65	mDC2
ANXA5	0.758525	0.978	0.629	1.11e-59	mDC2
CAPG	0.642041	0.875	0.35	1.48e-59	mDC2
RNASET2	0.778721	0.984	0.701	1.63e-59	mDC2
LIMS1	0.771794	0.953	0.463	2.1e-59	mDC2
TNFSF13B	0.731499	0.891	0.363	5.9e-59	mDC2
YBX1	0.627797	0.997	0.932	1.3e-58	mDC2
ATP2B1	0.727186	0.869	0.362	4.26e-58	mDC2
LAP3	0.682666	0.9	0.367	9.95e-58	mDC2
AP2S1	0.706356	0.969	0.518	1.47e-57	mDC2
ITGB2	0.749604	0.981	0.568	2.67e-57	mDC2
SRGN	1.01598	0.984	0.843	5.95e-57	mDC2
LAMTOR1	0.713336	0.956	0.504	2.33e-56	mDC2
CNPY3	0.641271	0.925	0.395	2.47e-56	mDC2
VASP	0.632622	0.866	0.351	2.64e-56	mDC2
ATP6V0B	0.65448	0.975	0.521	3.05e-55	mDC2
CMTM6	0.716211	0.963	0.494	3.02e-54	mDC2
GLIPR1	0.729649	0.969	0.538	1.19e-53	mDC2
APEX1	0.663976	0.925	0.431	2.29e-53	mDC2
GNAI2	0.658134	0.991	0.741	7.78e-53	mDC2
IFIT2	0.661028	0.576	0.172	1.09e-52	mDC2
AC010618.1	0.699421	0.956	0.503	2.22e-52	mDC2
GABARAP	0.64288	0.944	0.472	1.41e-51	mDC2
SAT1	0.617982	0.984	0.633	7.23e-51	mDC2
EFHD2	0.64807	0.947	0.441	2.02e-50	mDC2
ARPC5	0.637815	0.978	0.757	7.55e-50	mDC2
RNH1	0.656379	0.941	0.502	8.73e-49	mDC2
NAP1L1	0.750468	0.988	0.779	9.86e-49	mDC2
S100B	0.777655	0.171	0.017	1.75e-47	mDC2
SEC11A	0.638582	0.981	0.673	3.15e-47	mDC2
SLC25A5	0.683421	0.972	0.696	7.2e-47	mDC2
PABPC1	0.64134	1	0.881	1.25e-45	mDC2
RALA	0.595096	0.701	0.274	1e-44	mDC2
FAM49B	0.594336	0.981	0.65	1.4e-43	mDC2
PDCL3	0.600892	0.732	0.29	1.01e-41	mDC2
CD9	0.607676	0.43	0.123	6.96e-41	mDC2
CKLF	0.786549	0.931	0.655	7.25e-38	mDC2
JUNB	0.711889	0.96	0.62	5.69e-25	mDC2
CREM	0.640904	0.611	0.344	3.49e-13	mDC2
CCR7	0.845288	0.557	0.206	1.12e-103	CD4_Naïve
TCF7	0.627057	0.448	0.221	7.44e-51	CD4_Naïve
IL7R	2.22966	0.947	0.373	0	CD4_Naïve
RPS12	0.768526	0.997	0.997	0	CD4_Naïve
RPL30	0.710658	0.996	0.998	0	CD4_Naïve
RPS27A	0.699252	0.995	0.997	0	CD4_Naïve
RPL34	0.695424	0.996	0.996	0	CD4_Naïve
RPL13	0.669517	0.998	0.999	0	CD4_Naïve
RPS3	0.734871	0.997	0.996	6.07e-295	CD4_Naïve
RPL3	0.744501	0.996	0.997	1.01e-291	CD4_Naïve
RPL32	0.678754	0.997	0.998	9.74e-291	CD4_Naïve
RPL9	0.699077	0.995	0.997	3.5e-284	CD4_Naïve
TPT1	0.585231	0.999	0.998	1.31e-268	CD4_Naïve
RPS29	0.635442	0.998	0.998	5.16e-267	CD4_Naïve
RPS27	0.672354	0.998	0.999	3.13e-264	CD4_Naïve
RPL36	0.651434	0.996	0.999	1.45e-263	CD4_Naïve
RPL38	0.669745	0.994	0.994	2.86e-261	CD4_Naïve
RPL21	0.636176	0.997	0.998	2.96e-261	CD4_Naïve
RPL14	0.642597	0.994	0.997	3.33e-261	CD4_Naïve
RPS25	0.603682	0.994	0.995	1.5e-252	CD4_Naïve
RPL35A	0.589098	0.997	0.994	6.32e-250	CD4_Naïve
RPS21	0.605048	0.996	0.996	6.16e-238	CD4_Naïve
RPSA	0.744839	0.996	0.995	2.85e-237	CD4_Naïve
RPS6	0.624604	0.994	0.995	1.36e-223	CD4_Naïve
RPL5	0.603451	0.996	0.994	6.86e-215	CD4_Naïve
RPL10A	0.595268	0.994	0.995	1.11e-203	CD4_Naïve
NOP53	0.695188	0.98	0.939	2.99e-141	CD4_Naïve
CD40LG	0.888374	0.456	0.089	7.11e-137	CD4_Naïve
GIMAP7	0.86018	0.939	0.646	6e-124	CD4_Naïve
MAL	0.885274	0.349	0.048	1e-117	CD4_Naïve
PTGER2	0.966696	0.497	0.157	1.53e-112	CD4_Naïve
CD48	0.635833	0.979	0.905	6.97e-112	CD4_Naïve
CISH	0.970598	0.461	0.14	1.29e-110	CD4_Naïve
KLF2	0.999466	0.833	0.518	6.92e-108	CD4_Naïve
AQP3	0.85968	0.538	0.2	1.21e-106	CD4_Naïve
FLT3LG	0.798004	0.454	0.164	2.81e-87	CD4_Naïve
LDHB	0.588902	0.935	0.861	2.98e-79	CD4_Naïve
TRAT1	0.710869	0.449	0.161	3.25e-79	CD4_Naïve
TNFRSF25	0.657886	0.475	0.209	7.26e-64	CD4_Naïve
OCIAD2	0.625434	0.801	0.592	6.52e-62	CD4_Naïve
KLRB1	0.858721	0.539	0.246	2.23e-61	CD4_Naïve
FKBP11	0.59451	0.483	0.235	8.88e-61	CD4_Naïve
PIM1	0.716503	0.494	0.257	7.45e-60	CD4_Naïve
PLP2	0.594633	0.766	0.659	5e-49	CD4_Naïve
TRADD	0.721432	0.601	0.468	6.96e-49	CD4_Naïve
NOSIP	0.665809	0.577	0.436	4.17e-44	CD4_Naïve
BCL2	0.699176	0.504	0.334	3.69e-43	CD4_Naïve
SOCS1	0.659426	0.436	0.249	4.66e-41	CD4_Naïve
MYC	0.60916	0.304	0.135	9.17e-39	CD4_Naïve
LAG3	1.43228	0.601	0.117	9.19e-74	CD8_LAYN
CXCL13	2.96231	0.722	0.046	3.42e-216	CD8_LAYN
PDCD1	1.12942	0.468	0.092	5.53e-51	CD8_LAYN
TIGIT	1.07735	0.797	0.276	1.19e-44	CD8_LAYN
LAYN	0.738562	0.266	0.056	2.95e-22	CD8_LAYN
HAVCR2	1.09911	0.506	0.223	2.27e-20	CD8_LAYN
KRT86	1.7182	0.449	0.019	4.39e-161	CD8_LAYN
ZNF683	1.49024	0.525	0.033	1.82e-154	CD8_LAYN
TRAV17	1.34657	0.5	0.029	2.05e-152	CD8_LAYN
CD8B	2.61041	0.943	0.165	1.23e-151	CD8_LAYN
ITGA1	1.62911	0.627	0.061	1.88e-140	CD8_LAYN
CD8A	2.34372	0.867	0.147	1.26e-136	CD8_LAYN
KLRC1	2.24506	0.551	0.05	4.85e-125	CD8_LAYN
KLRC2	1.53597	0.348	0.016	5.68e-117	CD8_LAYN
CXCR6	2.23861	0.918	0.222	1.42e-109	CD8_LAYN
GZMB	1.57812	0.671	0.088	1.77e-109	CD8_LAYN
CCL5	3.19706	1	0.48	2.28e-94	CD8_LAYN
KLRD1	1.54076	0.506	0.063	8.87e-84	CD8_LAYN
TRGC2	1.87615	0.671	0.138	1.33e-78	CD8_LAYN
ADGRG1	0.843207	0.266	0.019	3.05e-68	CD8_LAYN
RBPJ	1.88073	0.911	0.461	1.66e-64	CD8_LAYN
DUSP4	1.4132	0.544	0.117	1.04e-57	CD8_LAYN
RGS1	1.95198	0.823	0.304	1.56e-57	CD8_LAYN
LRRN3	0.645708	0.215	0.014	1.48e-55	CD8_LAYN
NKG7	1.77309	0.785	0.262	9.9e-54	CD8_LAYN
ID2	1.69992	0.892	0.43	1.25e-53	CD8_LAYN
PRF1	1.2848	0.639	0.179	9.54e-51	CD8_LAYN
GZMH	1.4024	0.544	0.12	1.02e-49	CD8_LAYN
GZMA	1.64595	0.918	0.413	8.66e-49	CD8_LAYN
CD3D	1.19415	0.981	0.729	2.04e-47	CD8_LAYN
CTSW	1.44603	0.677	0.227	1.23e-46	CD8_LAYN
AKAP5	1.01082	0.386	0.067	6.1e-46	CD8_LAYN
SH3BGRL3	0.94815	1	0.984	2.01e-42	CD8_LAYN
CD63	1.19101	0.956	0.69	2.25e-41	CD8_LAYN
APOBEC3G	1.43005	0.892	0.574	6.85e-41	CD8_LAYN
CD2	1.18958	0.994	0.769	3.63e-39	CD8_LAYN
RARRES3	1.20614	0.956	0.801	5.92e-39	CD8_LAYN
CST7	1.1422	0.88	0.409	2.54e-38	CD8_LAYN
VCAM1	0.599616	0.215	0.023	5.95e-38	CD8_LAYN
ITGB1	1.33706	0.918	0.715	1.56e-37	CD8_LAYN
TNFSF4	0.652665	0.209	0.023	3.65e-36	CD8_LAYN
LINC01871	1.46638	0.589	0.199	6.02e-36	CD8_LAYN
IL2RB	1.24261	0.658	0.251	7.18e-36	CD8_LAYN
C12orf75	1.20186	0.835	0.458	1.03e-35	CD8_LAYN
CD3G	1.14808	0.937	0.668	4.2e-35	CD8_LAYN
CLIC3	1.28319	0.728	0.307	6.61e-34	CD8_LAYN
PHLDA1	1.05007	0.323	0.062	7.5e-33	CD8_LAYN
TNFAIP3	1.2257	0.753	0.394	3.53e-31	CD8_LAYN
CD52	0.906429	0.994	0.908	1.03e-30	CD8_LAYN
TRAC	0.986016	0.994	0.756	5.33e-30	CD8_LAYN
CYTOR	1.13363	0.747	0.372	1.15e-29	CD8_LAYN
HCST	0.967627	0.987	0.895	2.65e-29	CD8_LAYN
LSP1	0.988073	0.918	0.733	8.74e-29	CD8_LAYN
SPRY1	0.793677	0.209	0.029	3.06e-28	CD8_LAYN
CLEC2B	1.15623	0.854	0.646	3.88e-28	CD8_LAYN
ALOX5AP	1.05387	0.899	0.61	1.11e-27	CD8_LAYN
FASLG	0.82219	0.367	0.092	7.54e-27	CD8_LAYN
IFNG	0.829226	0.158	0.017	9.14e-27	CD8_LAYN
PTTG1	0.941496	0.525	0.194	7.08e-26	CD8_LAYN
AC090152.1	0.704059	0.323	0.074	1.09e-25	CD8_LAYN
JUN	1.42203	0.696	0.38	9.06e-25	CD8_LAYN
SAMSN1	1.13738	0.81	0.558	1.45e-24	CD8_LAYN
SLF1	1.04637	0.532	0.212	2.44e-24	CD8_LAYN
NBL1	0.730174	0.361	0.096	2.91e-24	CD8_LAYN
GNLY	1.7361	0.373	0.098	4.33e-24	CD8_LAYN
CD7	0.983998	0.747	0.417	2.47e-23	CD8_LAYN
PTPRC	0.847368	0.994	0.94	1.19e-22	CD8_LAYN
TMX4	0.992912	0.601	0.305	2.16e-22	CD8_LAYN
HMGB1	0.602204	0.987	0.97	6.79e-22	CD8_LAYN
ITM2A	0.919949	0.867	0.584	1.91e-21	CD8_LAYN
CLEC2D	0.881499	0.842	0.6	3.82e-21	CD8_LAYN
GZMM	0.848599	0.785	0.464	5e-21	CD8_LAYN
ZFP36L2	0.913257	0.956	0.907	5.2e-21	CD8_LAYN
IKZF3	1.04957	0.646	0.352	1.86e-20	CD8_LAYN
MT1F	0.815787	0.437	0.156	1.94e-20	CD8_LAYN
ETS1	0.909436	0.829	0.55	2.65e-20	CD8_LAYN
PTMS	1.14162	0.589	0.291	5.54e-20	CD8_LAYN
CHST12	0.974485	0.608	0.321	3.69e-19	CD8_LAYN
CXCR4	0.95516	0.924	0.796	5.63e-19	CD8_LAYN
PARP8	0.92189	0.57	0.281	8.78e-19	CD8_LAYN
RESF1	0.792254	0.867	0.659	2e-18	CD8_LAYN
PTPN22	1.05179	0.627	0.374	5.06e-18	CD8_LAYN
GBP5	0.961682	0.627	0.343	5.39e-18	CD8_LAYN
CD27	0.790806	0.759	0.454	9.63e-18	CD8_LAYN
TOX	0.629528	0.316	0.093	1.62e-17	CD8_LAYN
PYHIN1	0.857049	0.589	0.293	2.34e-17	CD8_LAYN
CSF1	0.616927	0.209	0.044	7.13e-17	CD8_LAYN
CD3E	0.730562	0.911	0.699	9.84e-17	CD8_LAYN
EVL	0.755897	0.873	0.727	1.1e-16	CD8_LAYN
IL32	0.716996	0.987	0.764	1.12e-16	CD8_LAYN
CTSD	0.647446	0.665	0.385	1.2e-16	CD8_LAYN
OASL	0.912612	0.462	0.202	1.83e-16	CD8_LAYN
TESC	0.70903	0.316	0.099	3.8e-16	CD8_LAYN
RABAC1	0.746944	0.81	0.682	3.84e-16	CD8_LAYN
GALNT2	0.875352	0.335	0.117	1.02e-15	CD8_LAYN
H2AFZ	0.78263	0.867	0.806	6.35e-15	CD8_LAYN
ATP8A1	0.712482	0.373	0.144	8.9e-15	CD8_LAYN
IER5L	0.804429	0.399	0.166	2.58e-14	CD8_LAYN
PLA2G16	0.78908	0.601	0.347	4.86e-14	CD8_LAYN
CD96	0.700469	0.633	0.364	8.28e-14	CD8_LAYN
SLA2	0.808288	0.392	0.159	1.13e-13	CD8_LAYN
SOX4	1.13995	0.342	0.127	1.14e-13	CD8_LAYN
SAMD3	0.719296	0.57	0.303	1.66e-13	CD8_LAYN
SIRPG	0.638824	0.361	0.132	2.82e-13	CD8_LAYN
HMGB2	0.911745	0.759	0.629	3.73e-13	CD8_LAYN
LYST	0.877429	0.544	0.302	5.32e-13	CD8_LAYN
MSN	0.656047	0.861	0.708	1.08e-12	CD8_LAYN
STK17A	0.767558	0.835	0.68	1.25e-12	CD8_LAYN
LEPROTL1	0.667578	0.829	0.745	1.59e-12	CD8_LAYN
HOPX	0.883648	0.538	0.277	1.18e-11	CD8_LAYN
APOBEC3C	0.847242	0.538	0.328	4.14e-11	CD8_LAYN
MIR155HG	0.779082	0.335	0.136	5.67e-11	CD8_LAYN
LCK	0.66507	0.791	0.583	6.71e-11	CD8_LAYN
GGA1	0.792755	0.43	0.23	4.63e-10	CD8_LAYN
PLEKHF1	0.685411	0.418	0.196	4.97e-10	CD8_LAYN
RAB27A	0.747095	0.519	0.307	5.12e-10	CD8_LAYN
NAP1L4	0.779672	0.652	0.486	5.22e-10	CD8_LAYN
SKAP1	0.63306	0.684	0.458	7.29e-10	CD8_LAYN
GABARAPL1	0.620851	0.316	0.13	1.4e-09	CD8_LAYN
HMGN3	0.70807	0.677	0.491	2.09e-09	CD8_LAYN
TRG-AS1	0.725675	0.386	0.182	2.16e-09	CD8_LAYN
APOBEC3H	0.674668	0.348	0.147	2.28e-09	CD8_LAYN
MT-ND4L	0.586799	0.886	0.793	2.29e-09	CD8_LAYN
SEM1	0.603734	0.797	0.731	2.34e-09	CD8_LAYN
BTN3A2	0.625858	0.715	0.561	5.76e-09	CD8_LAYN
UTS2	0.64334	0.38	0.183	6.11e-09	CD8_LAYN
CBLB	0.717849	0.411	0.213	7.61e-09	CD8_LAYN
RUNX3	0.847802	0.582	0.383	1.22e-08	CD8_LAYN
AKTIP	0.620755	0.361	0.169	2.94e-08	CD8_LAYN
ACP5	0.698422	0.411	0.219	3.21e-08	CD8_LAYN
MATK	0.626638	0.367	0.173	4.9e-08	CD8_LAYN
ATP10D	0.621289	0.247	0.096	7.06e-08	CD8_LAYN
AHI1	0.721657	0.323	0.15	7.92e-08	CD8_LAYN
ITGAE	0.859469	0.456	0.281	1.15e-07	CD8_LAYN
ACTN4	0.70096	0.576	0.418	1.43e-07	CD8_LAYN
SMC4	0.687742	0.43	0.244	1.52e-07	CD8_LAYN
PDE3B	0.725305	0.494	0.303	1.86e-07	CD8_LAYN
BLOC1S1	0.718081	0.753	0.695	2.12e-07	CD8_LAYN
DUSP2	0.822889	0.487	0.28	2.33e-07	CD8_LAYN
IFI16	0.59841	0.842	0.739	4.22e-07	CD8_LAYN
PPP1R12A	0.623936	0.639	0.508	1.25e-06	CD8_LAYN
SIT1	0.676728	0.57	0.376	1.29e-06	CD8_LAYN
CNOT6L	0.701616	0.582	0.427	1.62e-06	CD8_LAYN
TBC1D10C	0.605827	0.684	0.557	3.95e-06	CD8_LAYN
SLC4A7	0.655853	0.437	0.277	2.22e-05	CD8_LAYN
JUND	0.657683	0.905	0.907	3.22e-05	CD8_LAYN
ITGA4	0.609407	0.608	0.465	3.72e-05	CD8_LAYN
CCND2	0.683944	0.557	0.424	6.18e-05	CD8_LAYN
COMMD8	0.633196	0.513	0.377	0.00013245	CD8_LAYN
PREX1	0.630803	0.487	0.353	0.000133966	CD8_LAYN
RASAL3	0.616963	0.487	0.345	0.000176184	CD8_LAYN
TSC22D3	0.659653	0.69	0.594	0.00019704	CD8_LAYN
PRDM1	0.593996	0.481	0.33	0.000876523	CD8_LAYN
CCR5	0.593988	0.354	0.215	0.00213376	CD8_LAYN
GCHFR	0.674264	0.43	0.298	0.00270937	CD8_LAYN
RAD21	0.608104	0.519	0.426	0.00673441	CD8_LAYN
CLECL1	0.614042	0.316	0.201	0.0223421	CD8_LAYN
CD84	0.620135	0.468	0.35	0.0290319	CD8_LAYN
CD79A	3.08302	0.974	0.041	0	B_Naïve
MS4A1	3.07468	0.935	0.028	0	CD4_Naïve
CD79B	2.11477	0.869	0.174	1.95e-123	CD4_Naïve
CD19	0.79426	0.392	0.006	1.94e-208	CD4_Naïve
VPREB3	2.34526	0.647	0.006	0	CD4_Naïve
BANK1	1.98999	0.83	0.039	0	CD4_Naïve
CD24	1.89751	0.732	0.018	0	CD4_Naïve
TNFRSF13C	1.86287	0.784	0.019	0	CD4_Naïve
LINC00926	1.64132	0.68	0.004	0	CD4_Naïve
SMIM14	1.58986	0.614	0.202	1.67e-42	CD4_Naïve
TNFRSF13B	1.57848	0.693	0.022	6.62e-293	CD4_Naïve
CD37	1.49242	0.98	0.881	1.5e-63	CD4_Naïve
CXCR4	1.40115	0.928	0.796	5.85e-25	CD4_Naïve
TCF4	1.35176	0.654	0.202	9.04e-46	CD4_Naïve
PDLIM1	1.32674	0.667	0.041	2.15e-200	CD4_Naïve
LINC01781	1.30711	0.346	0.004	1.24e-194	CD4_Naïve
COBLL1	1.30245	0.562	0.028	1.94e-186	CD4_Naïve
AIM2	1.2824	0.66	0.114	3.53e-88	CD4_Naïve
SPIB	1.24401	0.608	0.051	9.87e-140	CD4_Naïve
MEF2C	1.20827	0.784	0.247	1.01e-47	CD4_Naïve
RALGPS2	1.20756	0.569	0.037	6.45e-162	CD4_Naïve
LINC01857	1.20632	0.438	0.022	3.2e-143	CD4_Naïve
CCDC50	1.16271	0.725	0.289	4.61e-39	CD4_Naïve
IGKC	1.13745	0.608	0.211	5.96e-41	CD4_Naïve
LINC02397	1.13705	0.542	0.026	6.57e-185	CD4_Naïve
PKIG	1.12714	0.549	0.028	9.2e-180	CD4_Naïve
EZR	1.11881	0.83	0.525	6.45e-26	CD4_Naïve
CHCHD10	1.09267	0.85	0.546	2.75e-28	CD4_Naïve
CXXC5	1.07499	0.588	0.124	7.25e-61	CD4_Naïve
POU2AF1	1.00541	0.503	0.018	2.08e-195	CD4_Naïve
ADAM28	1.00541	0.471	0.133	1.66e-33	CD4_Naïve
BASP1	1.00448	0.739	0.226	1.89e-44	CD4_Naïve
SMARCB1	0.995075	0.693	0.274	1.13e-36	CD4_Naïve
SNX2	0.98041	0.797	0.422	1.01e-30	CD4_Naïve
CLECL1	0.97778	0.549	0.19	5.5e-32	CD4_Naïve
SSPN	0.976264	0.399	0.066	4.05e-50	CD4_Naïve
FCRLA	0.971902	0.477	0.006	4.32e-261	CD4_Naïve
BTG2	0.967965	0.81	0.454	5.91e-23	CD4_Naïve
ARHGAP24	0.962834	0.438	0.065	1.06e-63	CD4_Naïve
FAM30A	0.948211	0.275	0.011	4.21e-96	CD4_Naïve
CD82	0.93954	0.641	0.208	5.92e-38	CD4_Naïve
ID3	0.932951	0.654	0.27	8.77e-25	CD4_Naïve
BCAS4	0.932072	0.51	0.084	3.67e-63	CD4_Naïve
ORAI2	0.928347	0.556	0.183	8.91e-33	CD4_Naïve
POU2F2	0.925593	0.556	0.28	3.6e-15	CD4_Naïve
SYNGR1	0.924623	0.516	0.101	8.1e-58	CD4_Naïve
PLCG2	0.91851	0.556	0.103	4.93e-68	CD4_Naïve
SWAP70	0.916655	0.542	0.143	9.65e-45	CD4_Naïve
CD40	0.908451	0.51	0.099	2.39e-57	CD4_Naïve
BLK	0.897393	0.451	0.005	1.75e-251	CD4_Naïve
CD83	0.89111	0.405	0.148	3.73e-16	CD4_Naïve
LYL1	0.887823	0.608	0.222	2.66e-32	CD4_Naïve
SP140	0.858338	0.627	0.282	3.51e-23	CD4_Naïve
ACP5	0.832981	0.556	0.213	4.14e-24	CD4_Naïve
TLR10	0.817529	0.471	0.084	3.5e-55	CD4_Naïve
CD74	0.813762	1	0.651	4.38e-28	CD4_Naïve
BCL11A	0.808815	0.497	0.113	8.13e-43	CD4_Naïve
SYNGR2	0.806677	0.66	0.291	1.66e-24	CD4_Naïve
GNG7	0.801801	0.366	0.11	1.09e-21	CD4_Naïve
CTSH	0.795283	0.745	0.371	5.22e-18	CD4_Naïve
IER5	0.750538	0.614	0.336	6.89e-14	CD4_Naïve
HVCN1	0.749065	0.444	0.144	9.6e-25	CD4_Naïve
TMEM154	0.744227	0.647	0.27	3.53e-25	CD4_Naïve
HLA-DRA	0.744145	0.993	0.563	2.29e-32	CD4_Naïve
SYPL1	0.735497	0.647	0.361	2.39e-14	CD4_Naïve
HSH2D	0.726402	0.49	0.176	5.25e-22	CD4_Naïve
CPNE5	0.72375	0.307	0.013	2.66e-108	CD4_Naïve
EAF2	0.723339	0.346	0.143	1.47e-10	CD4_Naïve
STX7	0.715458	0.575	0.289	1.07e-14	CD4_Naïve
RPS11	0.71452	0.98	0.995	2.03e-47	CD4_Naïve
SYK	0.704967	0.418	0.18	6.59e-13	CD4_Naïve
FCRL2	0.703945	0.307	0.008	1.63e-136	CD4_Naïve
PRKCB	0.699325	0.595	0.317	4.05e-12	CD4_Naïve
ZDHHC21	0.691002	0.301	0.12	3.78e-08	CD4_Naïve
GGA2	0.687999	0.516	0.242	1.02e-14	CD4_Naïve
BTK	0.687329	0.477	0.164	2.69e-25	CD4_Naïve
IFT57	0.677756	0.405	0.141	1.62e-17	CD4_Naïve
COL9A3	0.677286	0.203	0.027	5.61e-28	CD4_Naïve
ZFAND6	0.675776	0.706	0.412	4.36e-16	CD4_Naïve
RPS8	0.673242	0.974	0.998	4.7e-45	CD4_Naïve
GAPT	0.66712	0.497	0.176	3.74e-19	CD4_Naïve
MKNK2	0.665612	0.542	0.301	7.49e-11	CD4_Naïve
AC004687.1	0.66402	0.758	0.606	8.39e-07	CD4_Naïve
RASGRP2	0.660681	0.621	0.272	2.75e-19	CD4_Naïve
KYNU	0.656096	0.412	0.157	1.62e-16	CD4_Naïve
CHPT1	0.654101	0.392	0.184	5.66e-10	CD4_Naïve
SESN3	0.651468	0.49	0.219	4.92e-14	CD4_Naïve
CAPG	0.646	0.699	0.386	4.33e-12	CD4_Naïve
RCSD1	0.644152	0.614	0.397	2.85e-08	CD4_Naïve
RUBCNL	0.644066	0.333	0.061	1.15e-35	CD4_Naïve
SP110	0.637486	0.725	0.528	1.21e-08	CD4_Naïve
EIF1AY	0.633545	0.608	0.441	1.54e-05	CD4_Naïve
TSPAN3	0.628908	0.451	0.217	7.34e-12	CD4_Naïve
PRDM2	0.62476	0.562	0.268	6.18e-14	CD4_Naïve
NCOA3	0.624568	0.51	0.303	4.61e-08	CD4_Naïve
HERPUD1	0.621101	0.85	0.554	1.08e-11	CD4_Naïve
DAPP1	0.619413	0.477	0.242	4.15e-10	CD4_Naïve
VOPP1	0.618542	0.523	0.334	1.39e-06	CD4_Naïve
TCEA1	0.617471	0.752	0.587	8.97e-09	CD4_Naïve
P2RX5	0.616755	0.301	0.056	3.89e-29	CD4_Naïve
RIPOR2	0.615764	0.654	0.445	2.47e-06	CD4_Naïve
MIR29B2CHG	0.608382	0.294	0.134	1.81e-05	CD4_Naïve
ODC1	0.597293	0.529	0.295	6.3e-09	CD4_Naïve
HHEX	0.595938	0.353	0.138	1.18e-12	CD4_Naïve
TSC22D3	0.595306	0.797	0.589	3.85e-08	CD4_Naïve
ZFAS1	0.593891	0.954	0.882	5.69e-09	CD4_Naïve
TBC1D9	0.589255	0.346	0.12	8.83e-16	CD4_Naïve
PTMA	0.589069	0.993	0.998	9.66e-26	CD4_Naïve
TRDC	3.58496	0.865	0.019	0	NK
XCL1	1.2215	0.351	0.008	2.52e-120	NK
PRF1	1.27006	0.608	0.192	6.52e-20	NK
SH2D1B	1.25885	0.351	0.002	3.93e-201	NK
KLRD1	3.26846	0.892	0.066	2.9e-152	NK
XCL2	2.76378	0.743	0.042	1.44e-149	NK
KLRF1	1.86227	0.446	0.015	2.5e-125	NK
CD160	1.22728	0.324	0.011	5.88e-87	NK
TRGC1	1.71717	0.581	0.051	1.9e-77	NK
KLRC1	2.07182	0.635	0.061	6.85e-77	NK
TMIGD2	1.42274	0.5	0.042	4.85e-69	NK
GNLY	3.92623	0.689	0.097	2.66e-61	NK
NCAM1	0.691867	0.216	0.007	3.98e-60	NK
NKG7	3.15857	0.919	0.273	2.34e-48	NK
CTSW	1.923	0.878	0.234	1.12e-46	NK
KRT81	1.05813	0.243	0.013	5.02e-44	NK
IGFBP2	0.602272	0.176	0.007	3.47e-40	NK
MATK	1.69633	0.703	0.17	2.58e-35	NK
TXK	0.831253	0.297	0.027	1.01e-34	NK
LINC00996	0.760258	0.27	0.03	5.56e-25	NK
ID2	1.51321	0.905	0.441	1.6e-23	NK
KLRB1	1.77169	0.865	0.346	2.87e-23	NK
IL2RB	1.5965	0.703	0.26	5.05e-22	NK
PTGDR	0.778365	0.27	0.035	1.63e-21	NK
ABCB1	0.939035	0.419	0.09	2.64e-19	NK
CMC1	2.86541	0.743	0.386	2.88e-19	NK
CST7	1.49893	0.838	0.422	3.25e-18	NK
C1orf21	0.864409	0.324	0.062	1.49e-16	NK
SPINK2	0.911211	0.149	0.013	1.18e-15	NK
TYROBP	1.02297	0.757	0.265	1.12e-12	NK
CD7	1.6359	0.73	0.426	1.6e-12	NK
HOPX	1.24869	0.635	0.281	1.33e-11	NK
DUSP2	1.53494	0.622	0.282	3.69e-11	NK
HCST	1.0769	0.905	0.899	5.3e-11	NK
SAMD3	1.19199	0.649	0.308	5.84e-11	NK
EOMES	0.866524	0.338	0.088	2.37e-10	NK
CLEC2B	1.03708	0.851	0.652	4.36e-10	NK
GZMK	0.876927	0.757	0.333	6.92e-10	NK
MMP25-AS1	0.635814	0.324	0.083	7.91e-10	NK
CLIC3	1.58391	0.649	0.32	1.05e-09	NK
APOBEC3G	1.17631	0.811	0.584	1.72e-09	NK
GZMM	1.24321	0.743	0.473	2.38e-09	NK
GZMA	1.54943	0.743	0.43	2.97e-09	NK
CAPN12	0.658406	0.257	0.059	1.38e-08	NK
CD63	0.816465	0.892	0.699	8.5e-08	NK
SRGAP3	0.647034	0.257	0.066	1.49e-07	NK
DDIT4	1.04112	0.703	0.436	1.56e-07	NK
IFITM2	1.05938	0.878	0.762	2.38e-07	NK
SYNGR1	0.704877	0.338	0.115	1.09e-06	NK
CHST12	0.868732	0.595	0.329	1.44e-06	NK
AOAH	0.901148	0.392	0.157	2.6e-06	NK
FCER1G	0.657365	0.635	0.259	6.49e-06	NK
STK17A	0.986508	0.797	0.685	1.14e-05	NK
CCL5	1.37018	0.716	0.499	1.37e-05	NK
ITM2C	0.972172	0.5	0.248	1.96e-05	NK
CBLB	0.706602	0.459	0.217	4.75e-05	NK
HES6	0.654098	0.149	0.03	5.17e-05	NK
TRG-AS1	0.945868	0.419	0.187	7.6e-05	NK
RUNX3	0.787767	0.622	0.387	7.9e-05	NK
PDCD4	0.760675	0.811	0.728	0.000193804	NK
CD38	0.830847	0.405	0.185	0.000312626	NK
CD247	0.826987	0.676	0.483	0.00183914	NK
CMTR2	0.589978	0.351	0.157	0.00193523	NK
APMAP	0.703782	0.486	0.284	0.00281603	NK
GZMH	0.834786	0.338	0.136	0.00281722	NK
CXXC5	0.761269	0.324	0.141	0.004345	NK
GZMB	0.652992	0.297	0.112	0.00746082	NK
SERPINB6	0.624779	0.486	0.293	0.0112116	NK
PRKCH	0.598933	0.473	0.261	0.0119745	NK
FOXP3	1.79084	0.648	0.027	0	CD4_Treg
CTLA4	1.37331	0.593	0.133	2.3e-104	CD4_Treg
FANK1	1.40889	0.544	0.019	5.34e-271	CD4_Treg
IKZF2	1.46758	0.583	0.046	6.97e-212	CD4_Treg
TIGIT	2.68551	0.912	0.239	8.33e-186	CD4_Treg
HACD1	1.30137	0.498	0.046	4.36e-164	CD4_Treg
IL2RA	1.58723	0.466	0.038	3.28e-160	CD4_Treg
RTKN2	1.52659	0.414	0.027	1.42e-156	CD4_Treg
AC017002.3	0.929812	0.313	0.012	2.47e-146	CD4_Treg
TBC1D4	1.7652	0.746	0.195	3.99e-134	CD4_Treg
IL32	2.05317	0.993	0.753	6.02e-130	CD4_Treg
STAM	1.29236	0.59	0.124	1.41e-111	CD4_Treg
ICOS	1.28457	0.612	0.134	1.85e-105	CD4_Treg
TNFRSF18	1.32808	0.531	0.102	9.71e-100	CD4_Treg
CARD16	1.76583	0.925	0.596	4.37e-99	CD4_Treg
TNFRSF4	1.48166	0.619	0.161	1.42e-90	CD4_Treg
LINC01943	1.39796	0.492	0.098	3.22e-89	CD4_Treg
C15orf53	0.768991	0.303	0.032	2.65e-83	CD4_Treg
SKAP1	1.28149	0.844	0.43	1.16e-77	CD4_Treg
ICA1	1.01806	0.322	0.044	7.3e-77	CD4_Treg
ARID5B	1.28818	0.749	0.333	3.11e-72	CD4_Treg
GADD45A	1.30439	0.524	0.142	1.48e-69	CD4_Treg
TRAC	1.20741	0.98	0.745	1.76e-69	CD4_Treg
ITM2A	1.44401	0.883	0.569	3.69e-68	CD4_Treg
CALM3	1.22375	0.866	0.583	1.05e-66	CD4_Treg
ADAM12	0.634842	0.251	0.028	5.1e-65	CD4_Treg
ZC2HC1A	1.14107	0.388	0.083	1.73e-64	CD4_Treg
SPOCK2	1.11046	0.919	0.56	9.18e-63	CD4_Treg
BATF	1.1348	0.586	0.211	4.8e-59	CD4_Treg
GBP5	1.17771	0.71	0.321	1.57e-58	CD4_Treg
SIRPG	0.863537	0.443	0.112	7.8e-58	CD4_Treg
ISG20	1.08236	0.925	0.753	1.58e-57	CD4_Treg
CD27	1.03329	0.837	0.431	9.5e-57	CD4_Treg
GBP2	1.1972	0.779	0.448	1.09e-56	CD4_Treg
YWHAB	0.881915	0.993	0.925	5.67e-56	CD4_Treg
PTPRC	0.773905	0.99	0.937	5.88e-53	CD4_Treg
CORO1B	1.34626	0.762	0.481	6.84e-52	CD4_Treg
CCR4	0.669092	0.329	0.065	9.34e-52	CD4_Treg
HPGD	1.06496	0.306	0.059	5.77e-51	CD4_Treg
GMFG	0.713448	0.974	0.928	1.43e-48	CD4_Treg
MIR4435-2HG	0.921579	0.469	0.155	1.08e-47	CD4_Treg
GATA3	0.998353	0.541	0.199	5.56e-47	CD4_Treg
AC133644.2	0.862744	0.345	0.081	5.16e-45	CD4_Treg
LAYN	0.65904	0.261	0.046	8.88e-44	CD4_Treg
IKZF4	0.620626	0.241	0.041	1.08e-43	CD4_Treg
GLRX	1.11369	0.818	0.579	1.89e-43	CD4_Treg
PMAIP1	1.04486	0.443	0.145	2.04e-43	CD4_Treg
CD3D	0.76871	0.98	0.716	1.27e-42	CD4_Treg
TLK1	1.01191	0.678	0.379	2.75e-41	CD4_Treg
PIM2	0.909078	0.436	0.147	7.27e-41	CD4_Treg
SOD1	0.765793	0.925	0.847	3.37e-40	CD4_Treg
BTG1	0.804233	1	0.979	1.47e-39	CD4_Treg
CD2	0.854277	0.98	0.759	2.96e-39	CD4_Treg
PYHIN1	0.935505	0.603	0.277	1.47e-38	CD4_Treg
ATP5IF1	0.725249	0.909	0.78	2.87e-37	CD4_Treg
STK4	0.745542	0.941	0.834	3.09e-37	CD4_Treg
PTTG1	0.894255	0.472	0.183	8.45e-37	CD4_Treg
S100A4	0.787962	1	0.924	1.23e-36	CD4_Treg
LCK	0.69537	0.863	0.565	7.66e-36	CD4_Treg
FCMR	0.826543	0.56	0.247	3.18e-35	CD4_Treg
ARHGDIB	0.601891	0.98	0.948	4.95e-34	CD4_Treg
CYTOR	0.963385	0.651	0.364	1.03e-33	CD4_Treg
ETS1	0.781873	0.795	0.54	1.6e-33	CD4_Treg
SCAND1	0.9032	0.769	0.601	3.1e-33	CD4_Treg
CD247	0.802849	0.772	0.458	4.2e-33	CD4_Treg
DUSP16	0.729726	0.417	0.15	2.05e-32	CD4_Treg
ICAM3	0.701823	0.87	0.681	3.34e-32	CD4_Treg
PHACTR2	0.959011	0.567	0.296	6.48e-32	CD4_Treg
UCP2	0.966336	0.765	0.567	1.22e-31	CD4_Treg
PBXIP1	0.784829	0.609	0.31	1.5e-31	CD4_Treg
RGS1	0.836372	0.622	0.299	2.44e-31	CD4_Treg
SAMD9	0.917783	0.765	0.568	2.07e-30	CD4_Treg
CXCR6	0.826839	0.531	0.227	2.45e-30	CD4_Treg
NSD3	0.784915	0.743	0.544	9.57e-30	CD4_Treg
ISG15	1.10893	0.879	0.735	1.75e-29	CD4_Treg
SELL	0.881567	0.664	0.371	1.94e-29	CD4_Treg
NCK2	0.732048	0.55	0.273	2.06e-28	CD4_Treg
JAK1	0.689613	0.857	0.721	4.03e-28	CD4_Treg
CLEC2D	0.699101	0.834	0.589	4.85e-28	CD4_Treg
SAT1	0.765294	0.853	0.648	1.19e-27	CD4_Treg
LEPROTL1	0.634509	0.85	0.739	1.21e-26	CD4_Treg
GYPC	0.690102	0.785	0.552	1.35e-26	CD4_Treg
FAS	0.68689	0.394	0.153	1.86e-26	CD4_Treg
SYNE2	0.833079	0.73	0.46	2.53e-26	CD4_Treg
SLFN5	0.831216	0.73	0.521	2.84e-26	CD4_Treg
OPTN	0.667625	0.648	0.374	6.61e-26	CD4_Treg
UGP2	0.953321	0.635	0.419	7.97e-26	CD4_Treg
FAM129A	0.789668	0.583	0.343	4.37e-25	CD4_Treg
TSC22D3	0.775116	0.785	0.579	8.09e-25	CD4_Treg
APOLD1	0.620215	0.326	0.114	1.49e-24	CD4_Treg
USP15	0.831778	0.678	0.497	2.83e-24	CD4_Treg
RPS27L	0.735001	0.899	0.788	8e-24	CD4_Treg
PPM1G	0.706012	0.704	0.507	5.89e-23	CD4_Treg
IL2RG	0.723844	0.772	0.61	6.22e-23	CD4_Treg
TRAF3IP3	0.634852	0.821	0.671	1.13e-22	CD4_Treg
FAM110A	0.6164	0.306	0.112	1.49e-22	CD4_Treg
CCNG2	0.62479	0.322	0.125	1.58e-22	CD4_Treg
SLAMF1	0.742219	0.456	0.216	1.62e-22	CD4_Treg
SLA	0.839464	0.58	0.371	3.59e-22	CD4_Treg
METTL8	0.680533	0.368	0.155	7.24e-22	CD4_Treg
CCM2	0.654206	0.619	0.406	1e-21	CD4_Treg
ODF2L	0.70762	0.625	0.402	1.15e-21	CD4_Treg
P2RY10	0.636853	0.443	0.211	1.27e-21	CD4_Treg
SMAP2	0.704607	0.684	0.488	1.46e-21	CD4_Treg
CDKN1B	0.632785	0.661	0.456	4.38e-21	CD4_Treg
RORA	0.673035	0.625	0.363	1.87e-20	CD4_Treg
GTF3C6	0.65858	0.691	0.535	2.03e-20	CD4_Treg
NR3C1	0.806437	0.642	0.457	3.37e-20	CD4_Treg
MAF	0.661405	0.544	0.308	3.79e-20	CD4_Treg
OAS1	0.916568	0.593	0.386	5.58e-20	CD4_Treg
SPATS2L	0.844424	0.479	0.27	7.78e-20	CD4_Treg
SP100	0.629499	0.765	0.623	1.22e-19	CD4_Treg
PSIP1	0.676258	0.691	0.506	1.49e-19	CD4_Treg
YPEL3	0.604374	0.811	0.677	2.71e-19	CD4_Treg
ZBTB38	0.784101	0.528	0.331	3.72e-19	CD4_Treg
IFI6	0.717078	0.798	0.562	1.12e-18	CD4_Treg
MXD4	0.678497	0.648	0.477	2.58e-18	CD4_Treg
DNPH1	0.687712	0.554	0.357	7.6e-18	CD4_Treg
EPSTI1	0.686348	0.661	0.46	4.22e-17	CD4_Treg
MCL1	0.597071	0.756	0.592	5.94e-17	CD4_Treg
IL2RB	0.624043	0.479	0.249	5.95e-17	CD4_Treg
LINC01934	0.648401	0.339	0.147	1.29e-16	CD4_Treg
SMCHD1	0.647399	0.707	0.553	1.72e-16	CD4_Treg
SH2D1A	0.606177	0.459	0.237	1.72e-16	CD4_Treg
PIK3IP1	0.648009	0.638	0.434	2.89e-16	CD4_Treg
EPB41	0.605285	0.625	0.446	1.14e-15	CD4_Treg
HOXB2	0.664344	0.423	0.238	2.51e-15	CD4_Treg
LINC01089	0.611543	0.381	0.195	4.29e-15	CD4_Treg
GPR155	0.596478	0.443	0.253	3.7e-14	CD4_Treg
CASP1	0.603305	0.625	0.462	1.62e-13	CD4_Treg
LFNG	0.6213	0.423	0.255	6.69e-13	CD4_Treg
HTATIP2	0.672076	0.463	0.302	1.67e-12	CD4_Treg
TNFRSF1B	0.729908	0.55	0.392	3.31e-12	CD4_Treg
MX1	0.630116	0.629	0.459	4.47e-11	CD4_Treg
IL10RA	0.585229	0.642	0.517	7.76e-11	CD4_Treg
DDHD1	0.606825	0.423	0.286	8.51e-09	CD4_Treg
STAT1	0.611665	0.694	0.582	4.1e-08	CD4_Treg
GZMK	2.20977	0.827	0.272	3.96e-151	CD8_GZMK
NKG7	1.78398	0.705	0.227	1.58e-111	CD8_GZMK
GZMA	1.56488	0.855	0.377	2.81e-105	CD8_GZMK
GNLY	1.19592	0.211	0.096	2.23e-09	CD8_GZMK
CCL5	1.92456	0.922	0.444	5.31e-133	CD8_GZMK
CST7	1.77052	0.869	0.368	9.93e-129	CD8_GZMK
GZMH	1.66614	0.461	0.094	5.62e-97	CD8_GZMK
CD8A	1.21488	0.518	0.133	9.98e-85	CD8_GZMK
CD8B	1.19886	0.539	0.154	4.89e-78	CD8_GZMK
GZMM	1.11012	0.822	0.43	1.83e-77	CD8_GZMK
LYAR	1.09115	0.729	0.396	1.4e-60	CD8_GZMK
RARRES3	0.87438	0.957	0.787	2.59e-59	CD8_GZMK
PPP2R5C	0.861282	0.838	0.618	3.56e-53	CD8_GZMK
CD3G	0.750305	0.945	0.643	1.11e-52	CD8_GZMK
DUSP2	1.30428	0.563	0.251	2.39e-51	CD8_GZMK
CD3D	0.699109	0.983	0.706	7.49e-49	CD8_GZMK
GIMAP7	0.73455	0.964	0.728	4.59e-48	CD8_GZMK
EOMES	0.675296	0.283	0.067	9.73e-44	CD8_GZMK
TC2N	0.762663	0.594	0.278	5.63e-43	CD8_GZMK
SAMD3	0.70693	0.594	0.275	2.46e-42	CD8_GZMK
APOBEC3G	0.861487	0.779	0.561	3.6e-40	CD8_GZMK
CD2	0.629029	0.99	0.749	2.74e-38	CD8_GZMK
GIMAP4	0.734834	0.869	0.676	7.23e-37	CD8_GZMK
CLDND1	0.954218	0.651	0.417	4.27e-36	CD8_GZMK
GIMAP1	0.712102	0.781	0.546	1.18e-35	CD8_GZMK
LINC01871	0.659704	0.444	0.185	6.87e-33	CD8_GZMK
CTSW	0.638857	0.477	0.215	9.31e-32	CD8_GZMK
CCL3L1	0.889737	0.257	0.077	1.53e-30	CD8_GZMK
PRF1	0.595236	0.416	0.17	2.3e-30	CD8_GZMK
CD52	0.63242	0.99	0.901	2.06e-28	CD8_GZMK
CLIC3	0.680704	0.556	0.294	2.82e-28	CD8_GZMK
FYN	0.709099	0.713	0.49	1.15e-27	CD8_GZMK
CMC1	1.20949	0.558	0.371	3.4e-27	CD8_GZMK
CXCR3	0.626272	0.601	0.365	1.84e-25	CD8_GZMK
CXCR4	0.617529	0.865	0.793	6.57e-20	CD8_GZMK
RUNX3	0.592248	0.57	0.367	2.51e-19	CD8_GZMK
KRT18	3.45068	0.721	0.025	3.74e-139	Tumor
EPCAM	0.960341	0.442	0.004	7.89e-192	Tumor
KRT8	3.14502	0.767	0.009	2.39e-285	Tumor
MUCL1	6.40586	0.512	0.041	1.35e-47	Tumor
KRT19	5.87288	0.86	0.015	6.36e-266	Tumor
S100A2	5.41607	0.605	0.013	7.42e-163	Tumor
KRT17	4.04206	0.395	0	5.53e-267	Tumor
CALML3	1.7169	0.488	0	0	Tumor
RARRES1	4.07762	0.372	0.026	1.45e-37	Tumor
PALMD	1.24441	0.465	0	0	Tumor
NNMT	1.22779	0.302	0	9.08e-216	Tumor
DSC3	1.11182	0.465	0	0	Tumor
CRABP2	1.00966	0.302	0	7.77e-200	Tumor
CLU	3.81793	0.395	0.017	1.43e-59	Tumor
SORBS2	0.985529	0.233	0	2.43e-165	Tumor
NFIB	0.963394	0.535	0	0	Tumor
KRT5	3.55168	0.721	0.013	8.82e-215	Tumor
CYP4X1	0.875433	0.349	0	1.98e-249	Tumor
PERP	3.17784	0.767	0.132	3.42e-37	Tumor
TRIM29	0.86428	0.512	0	0	Tumor
MAP1B	0.713754	0.349	0	2.1e-233	Tumor
YAP1	0.696458	0.419	0	1.24e-283	Tumor
ANXA2	3.05797	0.93	0.654	1.07e-16	Tumor
PRDX1	3.01198	0.977	0.749	7.67e-20	Tumor
NR2F2	0.662144	0.419	0	9.08e-284	Tumor
IRX3	0.661252	0.419	0	5.45e-300	Tumor
TACSTD2	2.87768	0.605	0.028	1.24e-92	Tumor
SFRP1	0.607107	0.372	0	3.55e-250	Tumor
PRKAA2	0.598094	0.395	0	3.97e-283	Tumor
CD24	2.78702	0.744	0.042	7.15e-96	Tumor
SERPINB4	3.34754	0.326	0.001	1.69e-190	Tumor
ENO1	2.67673	0.93	0.814	3.94e-15	Tumor
KRT6A	2.79166	0.279	0.001	9.26e-170	Tumor
LMNA	2.63449	0.674	0.091	5.05e-40	Tumor
FABP5	2.52952	0.744	0.278	3.34e-10	Tumor
TPM1	2.468	0.698	0.138	2.19e-25	Tumor
KRT15	2.32358	0.419	0.001	4.42e-244	Tumor
PKM	2.43875	0.814	0.563	8.52e-11	Tumor
ANXA1	2.41589	0.814	0.732	0.0190978	Tumor
DSTN	2.38513	0.744	0.493	2.29e-08	Tumor
S100A11	2.34844	1	0.936	7.11e-11	Tumor
AKR1A1	2.33116	0.814	0.403	2.47e-15	Tumor
CXCL14	1.80314	0.233	0.001	6.15e-137	Tumor
MARCKSL1	2.31509	0.535	0.168	3.86e-10	Tumor
CALML5	1.56155	0.163	0.001	4.83e-79	Tumor
ID3	2.25313	0.512	0.285	0.013687	Tumor
AZGP1	1.49248	0.465	0.001	8.87e-303	Tumor
CDKN2A	2.13683	0.698	0.08	7.5e-48	Tumor
TXN	2.10027	0.93	0.738	1.67e-15	Tumor
GSTP1	2.09382	0.86	0.609	1.15e-10	Tumor
S100A8	2.07072	0.512	0.054	2.79e-32	Tumor
FN1	2.04328	0.256	0.036	1.44e-09	Tumor
HMGN2	2.0272	0.744	0.746	0.00385609	Tumor
MGST1	2.0102	0.558	0.032	4.51e-70	Tumor
CXCL17	1.39958	0.302	0.001	3.45e-163	Tumor
CD9	1.99325	0.651	0.146	6.57e-20	Tumor
TAGLN2	1.96972	0.907	0.617	1.14e-14	Tumor
TAGLN	1.92935	0.256	0.021	3.54e-19	Tumor
TPM2	1.92139	0.605	0.031	1.27e-79	Tumor
S100A9	1.88823	0.628	0.096	9.94e-28	Tumor
SPINT2	1.88694	0.674	0.311	8.62e-10	Tumor
CAMK2N1	1.88617	0.581	0.039	1.15e-62	Tumor
SERPINB5	1.37381	0.535	0.001	0	Tumor
SAT1	1.87078	0.791	0.665	0.000123782	Tumor
ARF4	1.86886	0.744	0.377	1.62e-10	Tumor
YBX3	1.86349	0.744	0.21	5.99e-19	Tumor
NDUFS6	1.80547	0.814	0.687	1.44e-08	Tumor
GPRC5A	1.16928	0.419	0.001	4.11e-269	Tumor
CLCA2	1.15065	0.349	0.001	3.17e-219	Tumor
TXNDC17	1.79439	0.884	0.47	1.73e-14	Tumor
YBX1	1.78347	1	0.937	1.49e-12	Tumor
STMN1	1.7724	0.674	0.215	2.89e-12	Tumor
P4HB	1.74909	0.651	0.437	0.000252172	Tumor
SELENOP	1.7332	0.558	0.053	1.07e-40	Tumor
SMS	1.73176	0.698	0.386	1.14e-06	Tumor
VSNL1	1.1188	0.419	0.001	4.47e-269	Tumor
MORF4L2	1.71326	0.698	0.324	4.8e-10	Tumor
CRYAB	1.10371	0.186	0.001	2.18e-104	Tumor
UQCRH	1.70652	0.953	0.862	2.26e-11	Tumor
S100A13	1.69549	0.558	0.018	4.86e-113	Tumor
CSTB	1.69415	0.907	0.786	1.67e-08	Tumor
FTH1	1.68372	1	0.997	2.27e-06	Tumor
SERINC2	1.66245	0.512	0.012	1.06e-129	Tumor
PGK1	1.64932	0.907	0.69	1.47e-10	Tumor
SLC25A5	1.63736	0.86	0.72	4.92e-09	Tumor
CCT5	1.6255	0.698	0.495	1.78e-05	Tumor
DMBT1	1.08081	0.186	0.001	2.26e-104	Tumor
MUC16	1.055	0.209	0.001	5.97e-101	Tumor
TUBA1C	1.57682	0.651	0.229	4.59e-10	Tumor
GPX2	1.02658	0.256	0.001	1.22e-141	Tumor
FBLN1	0.996061	0.349	0.001	1.17e-206	Tumor
DSP	0.989924	0.535	0.001	0	Tumor
TFAP2B	0.958863	0.372	0.001	6.14e-236	Tumor
NFIA	1.54369	0.535	0.036	5.25e-57	Tumor
C19orf33	1.5333	0.372	0.017	5.75e-55	Tumor
NDUFS5	1.52647	0.93	0.896	4.48e-12	Tumor
ACTG1	1.52115	0.977	0.971	6.59e-09	Tumor
PSMB2	1.51106	0.767	0.504	1.5e-07	Tumor
COX7B	1.50629	0.767	0.778	0.000536677	Tumor
EIF6	1.49763	0.791	0.437	3e-09	Tumor
ID4	0.911222	0.465	0.001	1.48e-302	Tumor
PKP3	0.874376	0.465	0.001	2.17e-302	Tumor
ATOX1	1.4922	0.744	0.392	1.27e-08	Tumor
EFNA1	0.870447	0.395	0.001	3.55e-239	Tumor
NME1	1.48824	0.721	0.223	2.69e-15	Tumor
MRPL36	1.47263	0.674	0.354	5.23e-08	Tumor
LDHA	1.46243	0.814	0.782	0.000250304	Tumor
ATP5IF1	1.45828	0.884	0.79	7.14e-08	Tumor
PARK7	1.4394	0.837	0.84	0.000119317	Tumor
CKB	1.43364	0.581	0.062	1.27e-37	Tumor
TUBB4B	1.42954	0.721	0.372	1.48e-08	Tumor
PIK3R3	1.41887	0.442	0.018	1.97e-72	Tumor
ATP6V0B	1.40734	0.651	0.564	0.0416123	Tumor
JUP	1.40394	0.581	0.046	8.97e-54	Tumor
IRF6	0.866388	0.442	0.001	1.12e-285	Tumor
CYB5A	1.38974	0.581	0.23	2.92e-07	Tumor
MT1E	1.38878	0.488	0.095	2.31e-13	Tumor
SLIRP	1.38441	0.791	0.527	1.79e-07	Tumor
TUBA1B	1.38314	0.884	0.662	5.75e-05	Tumor
GSDMC	0.849774	0.349	0.001	4.4e-219	Tumor
GAPDH	1.37205	0.977	0.977	3.62e-09	Tumor
SOX4	1.36869	0.488	0.133	9.38e-09	Tumor
PDLIM1	1.36434	0.581	0.063	5.03e-37	Tumor
NUDC	1.3626	0.744	0.503	3.78e-06	Tumor
TINAGL1	0.843884	0.488	0.001	0	Tumor
CA2	1.3542	0.349	0.035	4.6e-22	Tumor
EIF3I	1.34556	0.814	0.565	3.06e-08	Tumor
UQCRQ	1.3445	0.721	0.616	0.000325009	Tumor
NUPR1	1.34239	0.628	0.035	2.37e-75	Tumor
WASF2	1.33232	0.744	0.52	2.13e-06	Tumor
PDCD6	1.32677	0.744	0.639	0.000751352	Tumor
CAMTA1	1.32183	0.721	0.381	2.29e-08	Tumor
AURKAIP1	1.30737	0.791	0.635	2.45e-07	Tumor
PRDX2	1.29266	0.721	0.608	0.00783293	Tumor
MICOS10	1.28309	0.837	0.759	2.21e-06	Tumor
UBE2S	1.28114	0.651	0.303	0.000261893	Tumor
ALDH2	1.27018	0.605	0.225	2.79e-07	Tumor
VTCN1	0.842316	0.326	0.001	3.02e-190	Tumor
CLDN7	1.26578	0.488	0.028	3.92e-61	Tumor
RAB13	1.26401	0.628	0.099	8.98e-28	Tumor
GNG12	0.84045	0.512	0.001	0	Tumor
GADD45A	1.25613	0.581	0.172	3.43e-09	Tumor
MRPS15	1.2543	0.674	0.397	2.45e-05	Tumor
RRBP1	1.25415	0.488	0.233	0.00416296	Tumor
H3F3A	1.24675	0.977	0.993	6.9e-06	Tumor
AP1M2	0.835485	0.419	0.001	1.85e-269	Tumor
RANBP1	1.2418	0.721	0.531	0.0039516	Tumor
S100A7	0.799725	0.186	0.001	2.02e-104	Tumor
KRT10	1.22271	0.721	0.666	0.0491623	Tumor
RHOC	1.21625	0.721	0.334	3.85e-08	Tumor
VDAC1	1.21354	0.814	0.527	1.91e-06	Tumor
CDC42	1.2045	0.837	0.808	3.26e-06	Tumor
RHOV	0.799525	0.372	0.001	8.34e-223	Tumor
VWA1	0.787533	0.395	0.001	5.27e-228	Tumor
HEBP2	1.19199	0.814	0.52	2.09e-07	Tumor
CMPK1	1.19188	0.651	0.518	0.0460102	Tumor
HTATSF1	1.19141	0.581	0.271	0.000155659	Tumor
EIF5A	1.18626	0.721	0.493	0.00784077	Tumor
POLR2L	1.17876	0.884	0.759	6.3e-07	Tumor
TMPRSS4	0.770693	0.372	0.001	8.93e-236	Tumor
EPHX1	1.17321	0.488	0.043	7.09e-40	Tumor
PTGR1	1.17028	0.558	0.042	6.99e-54	Tumor
AK2	1.17025	0.581	0.201	5.03e-09	Tumor
SOX9	0.76987	0.442	0.001	4.07e-286	Tumor
FRMD6	0.736091	0.302	0.001	3.21e-163	Tumor
SERBP1	1.16835	0.86	0.784	1.15e-06	Tumor
H2AFY	1.16835	0.744	0.5	0.000149998	Tumor
EBNA1BP2	1.16374	0.651	0.236	3.19e-10	Tumor
TPI1	1.16266	0.814	0.654	1.73e-05	Tumor
NDUFB4	1.15815	0.814	0.778	0.000179615	Tumor
PSMB5	1.15159	0.674	0.323	8.6e-08	Tumor
PGRMC1	1.15142	0.465	0.165	1.31e-05	Tumor
PHGDH	1.15072	0.512	0.021	6.41e-82	Tumor
TCN1	0.704286	0.233	0.001	1.06e-136	Tumor
CETN2	1.15002	0.605	0.099	3.7e-24	Tumor
SRM	1.14832	0.698	0.39	0.000201734	Tumor
PDCD5	1.14118	0.744	0.554	0.00248644	Tumor
CKS1B	1.13978	0.651	0.177	1.36e-11	Tumor
HNRNPAB	1.13183	0.628	0.382	0.00223918	Tumor
PSMF1	1.13117	0.674	0.31	0.000438864	Tumor
SNRPB	1.12709	0.767	0.713	0.0377375	Tumor
ATP5PF	1.12605	0.884	0.797	4.18e-06	Tumor
CYSTM1	1.1237	0.581	0.179	6.18e-09	Tumor
BANF1	1.12145	0.721	0.475	0.0066636	Tumor
MAFB	1.11957	0.535	0.104	7.31e-15	Tumor
ANXA3	0.702797	0.233	0.001	2.77e-116	Tumor
PDLIM3	0.683997	0.372	0.001	5.41e-223	Tumor
LINC01133	0.667194	0.395	0.001	3.16e-239	Tumor
FKBP1A	1.11619	0.721	0.573	0.0127877	Tumor
DAP	1.11555	0.535	0.169	9.66e-09	Tumor
CCT3	1.11203	0.814	0.566	3.21e-06	Tumor
COX7A1	0.651463	0.372	0.001	1.93e-211	Tumor
AKR1C2	0.649411	0.209	0.001	1.85e-120	Tumor
PSMA3	1.10402	0.721	0.536	0.0282191	Tumor
RHBDL2	0.642992	0.326	0.001	1.12e-202	Tumor
SCP2	1.10349	0.674	0.531	0.010141	Tumor
RBX1	1.10234	0.86	0.76	0.000170823	Tumor
MED10	1.10125	0.767	0.526	2.99e-05	Tumor
HRAS	1.09942	0.605	0.155	8.8e-14	Tumor
CYP4Z1	0.632008	0.279	0.001	1.58e-147	Tumor
IDH2	1.0936	0.674	0.449	0.0297276	Tumor
MDK	1.09186	0.465	0.024	9.88e-62	Tumor
PPDPF	1.09165	0.86	0.825	6.75e-05	Tumor
MPC2	1.08785	0.744	0.495	0.000889135	Tumor
FAM210B	1.08481	0.581	0.139	9.83e-15	Tumor
SRP9	1.08448	0.791	0.703	0.0235282	Tumor
CTNNBIP1	1.08325	0.535	0.153	5.14e-10	Tumor
LSR	1.08273	0.512	0.078	1.86e-21	Tumor
AGT	0.599078	0.279	0.001	9.3e-158	Tumor
IFITM3	1.06901	0.651	0.252	0.00243466	Tumor
SLC2A1	1.06588	0.419	0.074	8.15e-13	Tumor
OAT	1.064	0.558	0.137	1.05e-12	Tumor
LAGE3	1.06347	0.651	0.309	3.43e-07	Tumor
HIST1H2AC	1.06059	0.512	0.17	4.89e-07	Tumor
S100A16	3.09765	0.791	0.002	0	Tumor
CENPW	1.05339	0.419	0.064	2.24e-16	Tumor
DKC1	1.04219	0.535	0.236	0.0103304	Tumor
SREBF1	1.03904	0.372	0.112	0.000534025	Tumor
MRPS21	1.03863	0.791	0.627	0.00130137	Tumor
HSP90AA1	1.03837	0.884	0.926	0.000122506	Tumor
GLUL	1.0373	0.581	0.205	1.24e-07	Tumor
DUSP23	1.03503	0.581	0.276	0.00129285	Tumor
ENSA	1.03145	0.674	0.512	0.0121584	Tumor
TPM4	1.03101	0.721	0.454	0.0340147	Tumor
COX6B1	1.03063	0.86	0.905	2.44e-06	Tumor
KCNQ1OT1	1.02829	0.395	0.098	3.15e-07	Tumor
SERPINB3	2.79783	0.302	0.002	3.16e-154	Tumor
UAP1	1.02617	0.465	0.11	1.22e-10	Tumor
ITPA	1.02435	0.674	0.32	0.000131135	Tumor
ANXA4	1.02181	0.674	0.294	0.000140944	Tumor
GPX4	1.01914	0.907	0.841	1.19e-05	Tumor
PFDN2	1.01432	0.744	0.579	0.0103148	Tumor
MGST3	1.01404	0.744	0.549	0.00476266	Tumor
AGR2	2.44064	0.442	0.002	9.85e-230	Tumor
LINC01503	1.00806	0.465	0.023	2.35e-62	Tumor
S100A14	2.2707	0.581	0.002	0	Tumor
CD151	1.00012	0.512	0.148	1.28e-09	Tumor
GNG5	0.998722	0.884	0.772	0.00119847	Tumor
LGALS7	2.24473	0.442	0.002	2.96e-239	Tumor
APP	0.996704	0.442	0.126	4.03e-07	Tumor
NDUFB7	0.996612	0.837	0.691	1.03e-05	Tumor
ENAH	2.00589	0.605	0.002	0	Tumor
PADI2	0.995864	0.372	0.036	3.38e-25	Tumor
MAL2	1.59115	0.674	0.002	0	Tumor
HOMER3	0.989193	0.512	0.078	2.12e-20	Tumor
TPD52L1	1.5804	0.651	0.002	0	Tumor
IL18	0.985297	0.581	0.193	4.51e-06	Tumor
GOLPH3	0.984471	0.512	0.194	9.83e-05	Tumor
TMED3	0.981498	0.535	0.237	0.000455863	Tumor
RHOBTB3	0.980738	0.465	0.04	1.46e-36	Tumor
ACTN1	0.979482	0.558	0.127	2.76e-12	Tumor
PSMA7	0.977289	0.93	0.888	2.85e-06	Tumor
NUDT15	0.975475	0.512	0.058	2.66e-28	Tumor
TEX9	0.972794	0.465	0.016	5.67e-85	Tumor
TM4SF1	1.49591	0.442	0.002	4.22e-239	Tumor
FARSA	0.969706	0.512	0.162	1.23e-05	Tumor
FAM50A	0.968003	0.628	0.372	0.0283444	Tumor
ANKRD36C	0.967943	0.395	0.136	0.035971	Tumor
PCNA	0.964813	0.628	0.203	4.38e-09	Tumor
PAFAH1B3	0.964403	0.558	0.172	1.93e-08	Tumor
MGP	1.26998	0.186	0.002	6.29e-68	Tumor
ILF2	0.96048	0.674	0.497	0.0240731	Tumor
CTTN	1.11134	0.512	0.002	2.72e-267	Tumor
TPD52	0.959323	0.558	0.138	2.54e-12	Tumor
TMEM54	0.997055	0.535	0.002	8.76e-293	Tumor
SELENOW	0.956446	0.767	0.645	0.0429958	Tumor
C1orf122	0.938741	0.628	0.305	1.75e-05	Tumor
RCC2	0.938538	0.581	0.238	0.000160721	Tumor
GIPC1	0.93737	0.535	0.134	9.94e-10	Tumor
SDHB	0.934425	0.605	0.318	0.00285874	Tumor
NAA20	0.930541	0.651	0.388	0.0195536	Tumor
HMGB3	0.924211	0.488	0.035	1.34e-47	Tumor
NONO	0.922877	0.674	0.378	0.00272412	Tumor
SLC25A4	0.920765	0.488	0.089	2.65e-15	Tumor
RTL8A	0.918113	0.535	0.122	8.33e-12	Tumor
ETFA	0.916602	0.674	0.311	7.94e-06	Tumor
TNC	0.883894	0.372	0.002	7.3e-201	Tumor
PPIC	0.870996	0.488	0.002	1.34e-261	Tumor
NDUFA1	0.911293	0.86	0.869	0.01202	Tumor
STEAP4	0.780201	0.302	0.002	6.15e-138	Tumor
PRDX5	0.911004	0.814	0.664	0.000133616	Tumor
PDLIM5	0.909684	0.465	0.134	1.75e-05	Tumor
NANS	0.906873	0.581	0.242	3.15e-05	Tumor
ECHS1	0.905659	0.767	0.414	0.000179103	Tumor
MLF1	0.899463	0.512	0.018	2.52e-92	Tumor
TCEAL4	0.894653	0.628	0.202	4.25e-08	Tumor
DST	0.893687	0.442	0.126	2.18e-06	Tumor
HSBP1	0.893235	0.721	0.45	0.00779566	Tumor
HIST3H2A	0.891455	0.535	0.111	2.59e-14	Tumor
TFG	0.886351	0.581	0.265	0.000338879	Tumor
UQCR10	0.886301	0.93	0.871	0.000115133	Tumor
PHLDA2	0.885365	0.419	0.032	1.14e-36	Tumor
PITX1	0.727711	0.372	0.002	1.12e-182	Tumor
PPP2CB	0.880295	0.488	0.131	1.11e-07	Tumor
PSMD8	0.876627	0.791	0.71	0.00815029	Tumor
ITGB4	0.700969	0.326	0.002	7.08e-153	Tumor
SUB1	0.875122	0.907	0.957	0.00939763	Tumor
PHLDA1	0.874846	0.488	0.069	9.19e-21	Tumor
KRT14	2.97598	0.279	0.003	5.24e-101	Tumor
ADIRF	2.63627	0.651	0.003	0	Tumor
CLDN4	1.87792	0.465	0.003	5.28e-228	Tumor
PSMB3	0.868942	0.814	0.644	0.0276585	Tumor
TSPAN1	1.80257	0.442	0.003	5.64e-213	Tumor
ATP1B1	0.867186	0.419	0.169	0.0171794	Tumor
EIF4EBP1	0.866746	0.581	0.243	4.04e-05	Tumor
MUC1	1.55842	0.349	0.003	1.7e-153	Tumor
ARF1	0.8663	0.744	0.662	0.0395447	Tumor
ACBD3	0.865674	0.535	0.202	6.55e-05	Tumor
PTPRF	1.20008	0.465	0.003	3.64e-220	Tumor
FAM84B	0.861894	0.419	0.032	3.3e-34	Tumor
IER5L	0.858637	0.442	0.173	0.00336819	Tumor
VAV3	0.854251	0.395	0.123	9.52e-05	Tumor
SERF2	0.852691	0.977	0.992	2.99e-06	Tumor
ASS1	1.16942	0.558	0.003	7.92e-290	Tumor
MPZL2	0.847274	0.512	0.027	2.05e-65	Tumor
HES1	0.701705	0.395	0.003	4.44e-175	Tumor
PRPS2	0.84315	0.488	0.14	1.82e-07	Tumor
SNHG18	0.668038	0.442	0.003	2.94e-197	Tumor
DHRS3	0.840453	0.512	0.232	0.0084682	Tumor
CDH1	0.65396	0.419	0.003	9.48e-183	Tumor
CRNDE	0.607793	0.442	0.003	1.03e-212	Tumor
CNFN	0.836424	0.535	0.034	1.04e-58	Tumor
GLYATL2	2.96423	0.395	0.004	4e-163	Tumor
CITED4	0.833337	0.372	0.102	1.48e-05	Tumor
ERI3	0.830742	0.512	0.11	6.79e-13	Tumor
MTCH2	0.822942	0.605	0.235	3.38e-06	Tumor
TNFRSF12A	0.822282	0.488	0.04	1.04e-39	Tumor
C1orf21	0.82154	0.535	0.061	2.94e-30	Tumor
AC007952.4	0.819283	0.419	0.046	3.29e-23	Tumor
PTPN13	0.818597	0.395	0.022	1.11e-45	Tumor
CRIP2	0.818249	0.465	0.066	2.85e-19	Tumor
SZRD1	0.815995	0.581	0.25	0.00160526	Tumor
CALD1	1.26369	0.326	0.004	1.25e-116	Tumor
PAWR	0.814551	0.488	0.021	2.15e-75	Tumor
ALDH1A1	0.813143	0.419	0.044	1.46e-25	Tumor
MAFF	0.811678	0.233	0.027	1.53e-10	Tumor
SLC25A37	0.808341	0.465	0.196	0.00700726	Tumor
SPINT1-AS1	0.808249	0.465	0.019	5.22e-73	Tumor
COX5A	0.80662	0.767	0.631	0.0251393	Tumor
UGDH	0.805045	0.442	0.07	3.1e-17	Tumor
SPATS2L	0.803352	0.605	0.285	0.00447199	Tumor
LZIC	0.802498	0.651	0.26	1.11e-05	Tumor
DCAF13	0.802012	0.605	0.261	0.00286853	Tumor
RAI14	0.806663	0.395	0.004	8.76e-151	Tumor
PBX1	0.764504	0.442	0.004	1.48e-191	Tumor
ST14	0.797594	0.442	0.04	1.98e-33	Tumor
GUK1	0.794223	0.86	0.814	0.00102217	Tumor
PDHA1	0.793594	0.512	0.233	0.00840051	Tumor
HSPA2	0.761975	0.372	0.004	4.55e-143	Tumor
LAMA5	0.675659	0.256	0.004	7.44e-80	Tumor
TFRC	0.783186	0.488	0.161	4.29e-05	Tumor
CCDC168	0.590121	0.372	0.004	2.26e-138	Tumor
ASPH	0.78013	0.465	0.087	3.05e-15	Tumor
ITGA2	0.778509	0.442	0.015	1.04e-81	Tumor
MESP1	0.777841	0.372	0.011	1.06e-77	Tumor
ADAM15	0.776544	0.442	0.071	7.5e-17	Tumor
RARS	0.775835	0.512	0.205	0.0377616	Tumor
CAPRIN1	0.775572	0.581	0.284	0.0150672	Tumor
DHCR24	0.771899	0.395	0.036	3.44e-29	Tumor
WFDC2	4.21337	0.628	0.005	1.13e-269	Tumor
SFN	3.8375	0.767	0.005	0	Tumor
KRT16	3.8261	0.558	0.005	4.02e-244	Tumor
ALDH7A1	0.7682	0.442	0.027	3.59e-49	Tumor
PCLAF	0.766501	0.279	0.033	4.09e-13	Tumor
KRT7	3.56119	0.698	0.005	0	Tumor
NFIC	0.763683	0.442	0.177	0.00190049	Tumor
AKT1	0.763521	0.581	0.204	5.69e-05	Tumor
ELF3	2.71907	0.558	0.005	4.46e-233	Tumor
TSPAN13	0.761734	0.442	0.042	9e-30	Tumor
S100P	1.49199	0.535	0.005	4.71e-229	Tumor
POLR2H	0.753966	0.581	0.23	0.000254254	Tumor
GALE	0.750646	0.488	0.041	5.74e-40	Tumor
TSC22D1	0.749749	0.419	0.063	3.63e-17	Tumor
VAMP3	0.749506	0.581	0.235	0.0034717	Tumor
MAP3K13	0.748158	0.558	0.23	0.00102204	Tumor
TARS	0.743368	0.535	0.218	0.000190536	Tumor
OXCT1	0.741709	0.442	0.127	2.67e-06	Tumor
PAIP1	0.741187	0.558	0.252	0.000734042	Tumor
RAB25	1.36237	0.535	0.005	4.67e-224	Tumor
MRPL27	0.733827	0.628	0.291	0.00528523	Tumor
CENPX	0.732189	0.581	0.29	0.00937034	Tumor
EXT1	0.732181	0.372	0.032	3.13e-27	Tumor
NMU	1.11661	0.186	0.005	1.5e-38	Tumor
BIRC5	0.730938	0.256	0.012	8.34e-35	Tumor
GSN	0.730823	0.651	0.231	4.33e-05	Tumor
RUSC1	0.729313	0.512	0.064	6.44e-26	Tumor
NDUFA4L2	0.761692	0.233	0.005	6.23e-60	Tumor
UBL5	0.725988	0.907	0.936	0.0267835	Tumor
HSD17B12	0.725629	0.465	0.213	0.0486093	Tumor
PTP4A1	0.72508	0.558	0.188	2.6e-05	Tumor
PRLR	0.620226	0.372	0.005	1.88e-125	Tumor
COX6C	0.720306	0.93	0.933	0.00128146	Tumor
MRPS30	0.72	0.558	0.21	0.000576353	Tumor
SCGB2A2	3.63411	0.186	0.006	1.46e-35	Tumor
PANK3	0.716285	0.535	0.141	1.38e-07	Tumor
CFAP298	0.715428	0.558	0.232	0.011141	Tumor
ACSL1	0.714373	0.442	0.097	4.16e-10	Tumor
COX7A2	0.714018	0.907	0.889	5.76e-05	Tumor
SLPI	3.16703	0.488	0.006	5.32e-181	Tumor
DESI2	0.710601	0.488	0.164	0.000562859	Tumor
SH3YL1	0.710598	0.605	0.238	0.000725492	Tumor
CNN3	1.7066	0.581	0.006	3.31e-225	Tumor
RCC1	0.704055	0.465	0.05	1.13e-26	Tumor
MRPL37	0.703164	0.488	0.155	6.24e-06	Tumor
PLPP2	1.00448	0.442	0.006	2.1e-146	Tumor
LAMB3	0.97027	0.419	0.006	9.29e-142	Tumor
AK4	0.72468	0.465	0.006	2.51e-162	Tumor
SPTSSA	0.699217	0.442	0.172	0.00117763	Tumor
PPP1R15A	0.69675	0.372	0.108	0.00487551	Tumor
CSRP2	0.717006	0.372	0.006	4.43e-117	Tumor
C19orf48	0.693444	0.395	0.127	0.00407484	Tumor
RAB1A	0.689236	0.558	0.265	0.020173	Tumor
TAX1BP3	0.687581	0.581	0.182	1.04e-05	Tumor
PTPA	0.687475	0.465	0.136	1.24e-05	Tumor
CXXC5	0.684515	0.442	0.141	0.000561565	Tumor
SDC4	0.684064	0.442	0.025	2.33e-52	Tumor
C9orf3	0.684022	0.465	0.019	1.2e-71	Tumor
RBP1	1.5717	0.581	0.007	3.54e-218	Tumor
VPS37A	0.680637	0.488	0.145	9.55e-05	Tumor
MAGED1	0.680316	0.395	0.052	2.03e-18	Tumor
VGLL4	0.68029	0.488	0.147	1.02e-05	Tumor
EXOC3	0.677547	0.512	0.133	3.93e-09	Tumor
EGLN3	0.676465	0.442	0.038	1.47e-33	Tumor
KLF5	0.867742	0.465	0.007	2.21e-146	Tumor
TUBG1	0.67381	0.512	0.065	5.87e-25	Tumor
CDC42EP1	0.670601	0.256	0.021	1.13e-19	Tumor
PLIN3	0.668538	0.465	0.203	0.0416398	Tumor
CDK2AP1	0.668416	0.535	0.185	3.2e-05	Tumor
CDKN2B	0.837411	0.465	0.007	1.69e-150	Tumor
SDC1	0.790028	0.419	0.007	6.73e-131	Tumor
UQCRC1	0.665503	0.581	0.259	0.001411	Tumor
WDR34	0.662908	0.442	0.016	1.01e-76	Tumor
PLS3	0.615131	0.302	0.007	1.53e-73	Tumor
SRD5A1	0.662127	0.442	0.057	2.08e-21	Tumor
LYPD3	1.09431	0.233	0.008	1.71e-41	Tumor
CDC20	0.77045	0.233	0.008	6.86e-39	Tumor
PRRC1	0.66059	0.488	0.129	1.31e-07	Tumor
GFPT1	0.656576	0.442	0.124	6.42e-06	Tumor
SDCBP2	0.731607	0.279	0.008	7.86e-55	Tumor
AC007325.4	0.653615	0.465	0.021	3.35e-66	Tumor
IDH3A	0.653057	0.465	0.159	0.00250437	Tumor
UTP11	0.652351	0.465	0.17	0.00174793	Tumor
MCC	0.652276	0.302	0.025	7.61e-23	Tumor
C3orf14	0.651309	0.465	0.089	3.76e-14	Tumor
PTS	0.649971	0.465	0.11	6.86e-10	Tumor
EPS8L1	1.19569	0.349	0.009	8.9e-78	Tumor
LRRC59	0.647871	0.488	0.198	0.0307324	Tumor
SMIM4	0.647336	0.558	0.216	0.00258501	Tumor
CYB5R1	0.647037	0.488	0.136	7.88e-06	Tumor
TFDP1	0.646956	0.512	0.162	1.45e-05	Tumor
MYO6	1.11717	0.465	0.009	5.83e-131	Tumor
MRTO4	0.641605	0.512	0.175	0.000233898	Tumor
SEC23B	0.639941	0.465	0.156	0.000200453	Tumor
SLC39A1	0.637953	0.535	0.193	0.000527021	Tumor
PGM1	0.637097	0.465	0.106	2.06e-09	Tumor
NQO1	0.636985	0.395	0.013	5.56e-76	Tumor
AC069185.1	0.634278	0.14	0.021	0.00431653	Tumor
TXLNA	0.633435	0.465	0.152	0.000113272	Tumor
SSBP3	0.632845	0.442	0.113	3.58e-06	Tumor
PGD	0.632767	0.465	0.137	2.23e-06	Tumor
RND3	0.912162	0.442	0.009	3.24e-117	Tumor
HCCS	0.631959	0.488	0.16	0.000567075	Tumor
PRXL2A	0.631486	0.419	0.097	7.02e-08	Tumor
FASN	0.630059	0.442	0.075	4.55e-15	Tumor
CSE1L	0.629848	0.535	0.115	4.67e-12	Tumor
EPN1	0.624412	0.558	0.209	0.00151701	Tumor
NMB	0.623037	0.442	0.081	4.21e-12	Tumor
MFN2	0.62276	0.395	0.075	1.87e-09	Tumor
B4GALT2	0.622269	0.372	0.015	2.36e-58	Tumor
CTNND1	0.620665	0.465	0.15	5.41e-05	Tumor
DEFB1	0.661706	0.279	0.009	9.28e-51	Tumor
HOOK2	0.615589	0.465	0.066	1.63e-19	Tumor
PLK2	0.607683	0.372	0.009	2.8e-85	Tumor
MAP1LC3A	0.613453	0.419	0.056	4.22e-19	Tumor
EMP2	0.61213	0.419	0.031	9.87e-38	Tumor
FNDC10	0.6121	0.419	0.02	4.81e-57	Tumor
LTBP3	0.609008	0.465	0.15	9.39e-05	Tumor
FXYD3	4.50941	0.814	0.01	9.41e-299	Tumor
ID1	3.82738	0.581	0.01	4.66e-175	Tumor
FHL2	1.55863	0.581	0.01	9.52e-173	Tumor
ZFPL1	0.606244	0.442	0.117	2.38e-06	Tumor
AL118516.1	0.605553	0.372	0.063	1.29e-10	Tumor
DDX49	0.6047	0.512	0.165	0.000100522	Tumor
TRIB1	0.602883	0.395	0.095	1.03e-06	Tumor
KIF9	0.600703	0.326	0.021	7.86e-33	Tumor
AHCY	0.599105	0.465	0.091	6.14e-13	Tumor
CXADR	1.17777	0.442	0.01	8.2e-112	Tumor
DCBLD2	0.91142	0.256	0.01	3.05e-40	Tumor
FAM129B	0.596784	0.442	0.035	1.07e-36	Tumor
BLCAP	0.596519	0.488	0.154	0.000102444	Tumor
CNIH4	0.594721	0.558	0.258	0.0378668	Tumor
PCYT2	0.592289	0.372	0.097	0.000362663	Tumor
STAP2	0.815223	0.465	0.01	3.5e-122	Tumor
IARS	0.589725	0.465	0.167	0.0157679	Tumor
RFK	0.587711	0.465	0.153	0.00244106	Tumor
MLLT1	0.586582	0.465	0.074	1.65e-15	Tumor
CBWD5	0.586468	0.558	0.21	0.00375257	Tumor
SLC44A1	0.586094	0.465	0.129	1.54e-05	Tumor
LNX2	0.586033	0.279	0.035	8.95e-12	Tumor
MZB1	4.67377	1	0.052	7.54e-128	B_Plasma
XBP1	3.01321	1	0.452	4.68e-22	B_Plasma
CD38	1.78445	1	0.182	1.26e-39	B_Plasma
IGLC3	9.79388	0.857	0.078	1.79e-63	B_Plasma
IGLC2	8.65254	0.857	0.219	8.4e-24	B_Plasma
JCHAIN	6.84198	0.971	0.069	2.24e-94	B_Plasma
HSP90B1	3.20237	1	0.589	1.06e-20	B_Plasma
DERL3	2.94709	1	0.043	4.51e-144	B_Plasma
SSR4	2.8102	1	0.899	1.77e-19	B_Plasma
IGLL5	2.80741	0.343	0.003	2.42e-130	B_Plasma
SEC11C	2.79626	0.971	0.525	1.46e-20	B_Plasma
CD79A	2.64921	1	0.074	2.83e-85	B_Plasma
IGLV6-57	2.59353	0.429	0.001	1.11e-270	B_Plasma
FKBP11	2.42611	1	0.322	2.21e-28	B_Plasma
TNFRSF17	2.32101	0.943	0.018	1.25e-246	B_Plasma
IGLV8-61	2.22703	0.286	0.002	1.74e-134	B_Plasma
PRDX4	2.20569	1	0.276	1.94e-31	B_Plasma
SDF2L1	2.13392	1	0.391	1.09e-18	B_Plasma
UBE2J1	2.04425	0.971	0.22	9.98e-32	B_Plasma
MANF	1.88942	1	0.387	1.97e-21	B_Plasma
SSR3	1.88357	1	0.566	1.58e-19	B_Plasma
HERPUD1	1.85923	0.943	0.564	9.88e-12	B_Plasma
IGLV1-51	1.83777	0.257	0.002	4.84e-101	B_Plasma
MYDGF	1.83033	1	0.444	1.16e-18	B_Plasma
FKBP2	1.8247	1	0.481	1.26e-19	B_Plasma
ITM2C	1.79837	1	0.246	1.68e-28	B_Plasma
PDIA4	1.78589	1	0.204	7.39e-32	B_Plasma
PPIB	1.73099	1	0.835	4.52e-14	B_Plasma
SELENOS	1.68771	0.971	0.423	6.84e-18	B_Plasma
CRELD2	1.67972	0.971	0.235	1.69e-24	B_Plasma
HSPA5	1.67649	0.971	0.455	8.19e-16	B_Plasma
CALR	1.67256	1	0.64	8.05e-09	B_Plasma
LMAN1	1.65685	1	0.344	5.83e-23	B_Plasma
SEC61B	1.62266	1	0.842	7.74e-16	B_Plasma
SPCS2	1.6084	0.971	0.74	5.41e-16	B_Plasma
SPCS3	1.59098	1	0.56	2.85e-16	B_Plasma
SPCS1	1.57832	1	0.798	7.34e-16	B_Plasma
KDELR2	1.57204	0.971	0.354	1.26e-14	B_Plasma
EAF2	1.54183	0.914	0.144	2.99e-40	B_Plasma
ERLEC1	1.52995	0.943	0.278	3.37e-21	B_Plasma
PDIA6	1.45255	1	0.574	5.89e-10	B_Plasma
RRBP1	1.44697	0.914	0.229	2.25e-20	B_Plasma
SRM	1.4275	0.886	0.389	3.93e-09	B_Plasma
MTDH	1.38857	1	0.689	0.00012863	B_Plasma
TXNDC5	1.38587	0.886	0.027	2.47e-160	B_Plasma
CLPTM1L	1.35235	0.971	0.277	1.76e-21	B_Plasma
SUB1	1.35062	1	0.956	2.42e-08	B_Plasma
NUCB2	1.33656	0.943	0.307	3.43e-16	B_Plasma
TENT5C	1.32232	0.943	0.117	9.3e-46	B_Plasma
PLPP5	1.27757	0.943	0.162	1.51e-33	B_Plasma
SEC61G	1.26196	0.971	0.796	2.44e-08	B_Plasma
ARF4	1.24916	0.971	0.375	3.77e-13	B_Plasma
SEL1L3	1.24722	0.943	0.244	6.7e-18	B_Plasma
DNAJB11	1.23353	0.857	0.223	2.85e-17	B_Plasma
SERP1	1.21134	0.971	0.844	1.16e-06	B_Plasma
SELENOK	1.18802	1	0.643	2.09e-10	B_Plasma
RPN2	1.18268	1	0.514	5.96e-13	B_Plasma
HM13	1.13581	0.971	0.355	1.5e-14	B_Plasma
FCRL5	1.10184	0.857	0.007	0	B_Plasma
NT5DC2	1.10062	0.686	0.033	9.09e-84	B_Plasma
OSTC	1.08325	1	0.592	3.27e-09	B_Plasma
SEL1L	1.05368	0.914	0.247	2.09e-15	B_Plasma
DNAJB9	1.01495	0.943	0.215	7.84e-20	B_Plasma
MAN1A1	1.01289	0.829	0.205	9.99e-15	B_Plasma
TMED9	0.988346	0.971	0.432	4.89e-10	B_Plasma
PDK1	0.981205	0.829	0.069	1.45e-56	B_Plasma
DERL1	0.980749	0.943	0.312	3.55e-13	B_Plasma
LMAN2	0.978888	0.943	0.587	1.6e-06	B_Plasma
EDEM1	0.936521	0.8	0.243	6.37e-10	B_Plasma
LRRC59	0.93478	0.829	0.195	1.48e-16	B_Plasma
GMPPB	0.932334	0.857	0.092	4.01e-46	B_Plasma
TMEM258	0.927651	0.971	0.845	1.42e-06	B_Plasma
POU2AF1	0.927007	0.857	0.031	1.94e-127	B_Plasma
DNAJC3	0.924988	0.943	0.275	9.26e-14	B_Plasma
IRF4	0.920749	0.714	0.08	6.43e-36	B_Plasma
GSTP1	0.918844	0.943	0.609	0.0043686	B_Plasma
TMED2	0.915319	0.971	0.452	4.01e-06	B_Plasma
TPD52	0.904434	0.914	0.135	3.84e-33	B_Plasma
KDELR1	0.904012	1	0.382	2.12e-11	B_Plasma
CHPF	0.897451	0.857	0.035	9.2e-117	B_Plasma
RABAC1	0.894883	0.971	0.685	0.000221254	B_Plasma
HDLBP	0.889539	0.829	0.225	2.32e-11	B_Plasma
DDOST	0.878656	0.943	0.468	6.5e-07	B_Plasma
TMED10	0.868461	0.943	0.453	1.39e-08	B_Plasma
ISG20	0.862225	0.971	0.767	2.92e-05	B_Plasma
RPL22L1	0.861987	0.943	0.561	6.3e-05	B_Plasma
P4HB	0.860435	0.943	0.435	1.75e-05	B_Plasma
CKAP4	0.845013	0.771	0.034	2.06e-98	B_Plasma
TXNDC11	0.842901	0.8	0.121	4.64e-27	B_Plasma
SYVN1	0.840964	0.857	0.102	1.45e-38	B_Plasma
NANS	0.839025	0.971	0.239	4.18e-19	B_Plasma
CXXC5	0.837956	0.8	0.138	3.53e-23	B_Plasma
DNAJC1	0.835253	0.886	0.326	3.59e-08	B_Plasma
SPATS2	0.8239	0.743	0.078	4.79e-41	B_Plasma
SRPRB	0.799674	0.943	0.186	6.22e-24	B_Plasma
MEF2C	0.792229	0.971	0.265	2.55e-11	B_Plasma
SRPRA	0.78743	0.943	0.302	1.52e-10	B_Plasma
ALG5	0.785112	0.914	0.297	2.04e-11	B_Plasma
FAM3C	0.784639	0.857	0.166	1.59e-22	B_Plasma
TRAM1	0.781431	0.971	0.523	0.000253434	B_Plasma
UFM1	0.780466	0.914	0.394	1.52e-05	B_Plasma
ZNF706	0.777709	0.971	0.715	0.00137198	B_Plasma
MKI67	0.767028	0.2	0.032	0.000422393	B_Plasma
SRP72	0.754283	0.886	0.404	5.48e-05	B_Plasma
PDXK	0.752933	0.886	0.284	1.48e-10	B_Plasma
TMEM208	0.74191	0.971	0.37	2.37e-08	B_Plasma
SLAMF7	0.736569	0.829	0.103	4.07e-35	B_Plasma
HIST1H1C	0.731927	0.686	0.228	0.000140844	B_Plasma
CALU	0.729836	0.829	0.174	3.58e-18	B_Plasma
SEC62	0.72962	1	0.693	0.00152582	B_Plasma
CPEB4	0.728949	0.743	0.164	1.05e-13	B_Plasma
PIM2	0.71871	0.857	0.166	6.46e-19	B_Plasma
RNASE6	0.718509	0.829	0.251	6.66e-07	B_Plasma
ST6GALNAC4	0.717317	0.857	0.127	1.03e-29	B_Plasma
ZBP1	0.71659	0.886	0.192	2.03e-17	B_Plasma
TPST2	0.708833	0.686	0.211	5.68e-07	B_Plasma
ISOC2	0.707156	0.857	0.169	6.16e-21	B_Plasma
FAM30A	0.70266	0.343	0.02	1.14e-31	B_Plasma
GNG7	0.691903	0.8	0.114	7.17e-30	B_Plasma
SSR1	0.691223	0.914	0.431	0.000977497	B_Plasma
SEC24D	0.69019	0.629	0.09	5.49e-22	B_Plasma
IFNAR2	0.689726	0.914	0.266	4.16e-11	B_Plasma
ORAI2	0.685175	0.771	0.194	2.12e-11	B_Plasma
NME1	0.680546	0.829	0.223	5.19e-11	B_Plasma
PRDM1	0.678764	0.943	0.33	2.86e-05	B_Plasma
SLC35B1	0.677152	0.8	0.199	3.62e-14	B_Plasma
SIL1	0.675025	0.829	0.151	3.73e-23	B_Plasma
RASGRP3	0.673828	0.6	0.071	6.04e-28	B_Plasma
DERL2	0.673545	0.886	0.306	2.99e-08	B_Plasma
SEC61A1	0.67337	0.8	0.217	5.35e-11	B_Plasma
ANKRD37	0.670474	0.686	0.104	6.39e-22	B_Plasma
CCR10	0.66424	0.514	0.008	7.82e-144	B_Plasma
MLEC	0.658917	0.857	0.355	1.19e-05	B_Plasma
PHGDH	0.658495	0.514	0.022	1.87e-65	B_Plasma
CREB3L2	0.650897	0.743	0.204	4.52e-08	B_Plasma
EDEM2	0.648276	0.771	0.183	1.22e-12	B_Plasma
SAR1B	0.646923	0.914	0.301	3.67e-09	B_Plasma
BTG2	0.642738	0.971	0.465	0.00345006	B_Plasma
MBNL2	0.636353	0.743	0.196	4.66e-09	B_Plasma
CISD2	0.634494	0.914	0.361	2.69e-06	B_Plasma
CPNE5	0.633672	0.714	0.019	8.32e-138	B_Plasma
GOLGB1	0.628402	0.8	0.312	0.0011619	B_Plasma
CAV1	0.626275	0.714	0.015	4.52e-163	B_Plasma
TXNDC15	0.625363	0.914	0.235	1.18e-13	B_Plasma
RPN1	0.619715	0.8	0.249	7.49e-09	B_Plasma
SYNGR1	0.618227	0.714	0.114	2.6e-22	B_Plasma
CCDC69	0.616937	0.714	0.237	4.98e-05	B_Plasma
VOPP1	0.616008	0.857	0.338	1.11e-05	B_Plasma
HSPA13	0.609472	0.829	0.124	7.49e-28	B_Plasma
CTSH	0.607406	1	0.381	0.0002294	B_Plasma
ODC1	0.596476	0.914	0.3	2.94e-07	B_Plasma
TOP1	0.590755	0.914	0.483	0.0310166	B_Plasma
CCDC167	0.590741	0.857	0.252	4.2e-09	B_Plasma
FDX1	0.588893	0.886	0.383	0.00315739	B_Plasma
KCNK6	0.588863	0.629	0.198	0.000491844	B_Plasma
CLEC4C	2.20569	0.924	0.005	0	pDC
IL3RA	2.87669	0.97	0.041	6.73e-235	pDC
TNFRSF21	1.14852	0.758	0.02	1.04e-232	pDC
IRF8	3.47408	0.985	0.131	9.47e-103	pDC
TCF4	3.64521	1	0.207	1.21e-76	pDC
TSPAN13	2.8997	1	0.028	0	pDC
TPM2	2.88943	0.97	0.02	0	pDC
LRRC26	2.41065	0.97	0.003	0	pDC
SCT	2.28815	0.894	0.002	0	pDC
SMPD3	2.16921	0.924	0.019	0	pDC
LAMP5	2.02393	0.97	0.014	0	pDC
DNASE1L3	1.99135	0.97	0.018	0	pDC
SMIM5	1.88147	0.909	0.003	0	pDC
LINC00996	1.85719	0.879	0.018	0	pDC
MAP1A	1.74404	0.833	0.005	0	pDC
FAM129C	1.59276	0.879	0.01	0	pDC
PTCRA	1.58187	0.848	0.004	0	pDC
RHEX	1.51703	0.848	0.016	0	pDC
PACSIN1	1.41635	0.864	0.013	0	pDC
DRD4	1.28215	0.652	0.002	0	pDC
PHEX	1.22156	0.788	0.011	0	pDC
EPHB1	1.11229	0.727	0.001	0	pDC
SCAMP5	1.09379	0.682	0.006	0	pDC
AC097375.1	0.977041	0.636	0	0	pDC
PTPRS	0.790797	0.606	0.002	0	pDC
PLXNA4	0.784942	0.53	0.002	0	pDC
SHD	0.782044	0.53	0.001	0	pDC
CUX2	0.773219	0.53	0.001	0	pDC
SCN9A	1.09557	0.773	0.014	2.04e-292	pDC
PTGDS	5.49972	0.682	0.009	2.88e-289	pDC
NAT8L	0.809247	0.515	0.003	4.89e-283	pDC
AC119428.2	1.35686	0.848	0.022	1.62e-266	pDC
ASIP	0.691075	0.515	0.004	3.37e-265	pDC
ZFAT	1.65366	0.909	0.027	1.27e-262	pDC
AL139020.1	2.9144	0.455	0.002	4.5e-262	pDC
DERL3	2.4558	0.985	0.034	1.45e-261	pDC
PROC	1.08859	0.652	0.01	2.65e-258	pDC
SLC35F3	0.86073	0.606	0.009	1.61e-250	pDC
SLC7A11	0.839929	0.606	0.009	5.71e-249	pDC
EPHA2	0.647288	0.5	0.005	7.29e-234	pDC
KCNK17	0.73671	0.53	0.007	6.89e-225	pDC
AEBP1	0.607203	0.439	0.005	4.16e-202	pDC
SPIB	2.69002	1	0.058	2.94e-190	pDC
CIB2	1.23566	0.758	0.027	4.14e-190	pDC
JCHAIN	3.40091	1	0.06	7.89e-184	pDC
CD36	1.22477	0.833	0.038	2.35e-175	pDC
CYYR1	0.591962	0.409	0.005	1.59e-171	pDC
LCNL1	0.609526	0.364	0.004	2.69e-169	pDC
MZB1	1.40042	0.879	0.045	5.01e-167	pDC
CRYM	0.700772	0.348	0.004	4.31e-160	pDC
VASH2	0.676447	0.364	0.004	8.66e-160	pDC
NRP1	1.26536	0.803	0.041	3.32e-158	pDC
AC023590.1	0.788965	0.576	0.018	1.82e-156	pDC
AP001453.2	0.621647	0.409	0.007	6.54e-150	pDC
TMEM8B	0.852024	0.576	0.02	6.53e-146	pDC
TRAF4	1.17181	0.788	0.043	6.97e-145	pDC
TNFRSF17	0.698774	0.53	0.017	7.58e-136	pDC
TIFAB	0.870155	0.636	0.029	1.58e-134	pDC
PPM1J	0.627663	0.53	0.019	8.42e-131	pDC
GZMB	4.19891	0.985	0.098	8.55e-129	pDC
COBLL1	1.08877	0.712	0.039	5.31e-126	pDC
BCL11A	3.24777	1	0.113	2.04e-120	pDC
PFKFB2	0.941212	0.667	0.039	4.12e-117	pDC
APP	2.57079	0.985	0.113	1.86e-115	pDC
PRXL2A	1.52558	0.894	0.085	4.51e-110	pDC
TUBB6	0.891468	0.636	0.038	1.95e-108	pDC
SLC15A4	2.31341	0.939	0.107	2.94e-107	pDC
CSF2RB	1.65817	0.879	0.088	3.04e-106	pDC
PPP1R14A	1.43961	0.636	0.041	2.5e-101	pDC
CYB561A3	2.36874	0.985	0.139	5.51e-98	pDC
ADGRG5	0.639891	0.576	0.033	1.87e-97	pDC
CBFA2T3	1.21975	0.727	0.06	1.08e-96	pDC
AL096865.1	1.03364	0.758	0.061	2.21e-96	pDC
ST14	0.673779	0.576	0.034	1.77e-95	pDC
PLD4	3.2316	1	0.168	1.91e-89	pDC
AZIN2	0.625473	0.409	0.017	3.62e-88	pDC
SLAMF7	1.29459	0.879	0.095	3.75e-88	pDC
TLR7	1.33442	0.864	0.101	1.15e-87	pDC
BCL7A	0.836448	0.606	0.046	2.19e-84	pDC
UGCG	3.15898	1	0.192	2.98e-81	pDC
BLNK	1.41559	0.773	0.087	6.87e-81	pDC
GAPT	2.24004	1	0.174	4.65e-80	pDC
IDH3A	1.66884	0.939	0.148	7.61e-80	pDC
MYO1E	0.877854	0.667	0.061	1.09e-78	pDC
P2RY14	1.29139	0.833	0.102	3.61e-78	pDC
OPN3	1.26891	0.848	0.11	1.01e-77	pDC
MPEG1	2.6052	1	0.185	1.42e-77	pDC
SUSD1	1.48535	0.621	0.054	2.19e-77	pDC
RUBCNL	0.940105	0.667	0.061	3.28e-77	pDC
GAS6	1.48675	0.894	0.13	1.64e-76	pDC
NPC1	1.08583	0.788	0.089	2.19e-76	pDC
WDFY4	1.11289	0.894	0.121	9.26e-76	pDC
MYCL	0.939177	0.712	0.074	1.31e-75	pDC
TEX2	0.68386	0.5	0.034	8.89e-75	pDC
CXXC5	1.5459	0.894	0.13	1.53e-74	pDC
EGLN3	0.639496	0.5	0.034	1.88e-73	pDC
RUNX2	1.66578	0.894	0.136	4.93e-73	pDC
FCHSD2	1.67715	0.924	0.151	4.72e-72	pDC
SLC2A1	1.04794	0.682	0.066	1.43e-71	pDC
KCTD5	1.08143	0.788	0.1	4.57e-71	pDC
RPS6KA4	1.47826	0.894	0.144	1.3e-69	pDC
MAP2K6	1.20822	0.803	0.105	1.72e-69	pDC
KRT5	0.592867	0.348	0.016	2.51e-69	pDC
ITM2C	3.117	1	0.239	4.55e-69	pDC
CMKLR1	0.630849	0.53	0.041	6.04e-69	pDC
LGMN	1.00699	0.788	0.095	1.32e-68	pDC
PHACTR1	1.11	0.818	0.113	7.08e-67	pDC
ZDHHC17	1.19824	0.803	0.11	1.39e-66	pDC
PLEK	2.40111	1	0.237	6.41e-66	pDC
ABHD15	1.03078	0.788	0.109	3.45e-63	pDC
GRAMD1B	0.743373	0.636	0.067	4.34e-63	pDC
ST3GAL2	1.08768	0.788	0.107	4.49e-63	pDC
ST6GALNAC4	1.04485	0.833	0.12	4.66e-63	pDC
DUSP5	0.912735	0.682	0.076	5.71e-63	pDC
TMIGD2	0.609888	0.53	0.042	2.25e-62	pDC
SIDT1	0.818759	0.682	0.078	1.11e-60	pDC
PAFAH2	0.610005	0.5	0.041	1.11e-60	pDC
CCDC50	3.32405	1	0.295	1.73e-60	pDC
FUT7	1.06731	0.606	0.063	3.8e-60	pDC
RPP25	0.67327	0.53	0.05	1.88e-59	pDC
GNG7	1.06075	0.758	0.109	2.43e-59	pDC
RECQL5	0.588215	0.455	0.035	2.52e-58	pDC
PIK3AP1	1.2229	0.833	0.14	6.99e-58	pDC
MAPKAPK2	1.8048	0.924	0.209	1.48e-57	pDC
PLAC8	3.29682	1	0.316	2.16e-57	pDC
UBE2J1	1.6036	0.955	0.213	2.92e-57	pDC
ZDHHC4	1.04464	0.879	0.152	2.39e-56	pDC
TGFBI	1.41559	0.955	0.185	2.43e-56	pDC
ULK1	0.627675	0.545	0.053	1.42e-55	pDC
CLCN5	0.698653	0.5	0.048	2.76e-54	pDC
DAB2	0.882209	0.682	0.089	2e-53	pDC
STMN1	1.60341	0.924	0.207	3.49e-53	pDC
CYTH4	1.24912	0.97	0.219	1.42e-51	pDC
CORO1C	0.997104	0.773	0.134	1.52e-51	pDC
NADK	1.01699	0.758	0.127	5.72e-51	pDC
CCDC88A	1.66613	0.97	0.238	8.42e-51	pDC
CNP	1.06243	0.773	0.129	1.13e-49	pDC
SLC9A7	0.618619	0.576	0.07	2.22e-49	pDC
UNC93B1	1.47232	0.909	0.214	2.49e-49	pDC
LHFPL2	0.704167	0.561	0.064	3.01e-49	pDC
IRF7	3.38993	1	0.412	4.77e-49	pDC
CERS6	1.04748	0.697	0.108	5.76e-49	pDC
CYBB	1.42797	0.955	0.208	3.77e-48	pDC
SULF2	1.28404	0.909	0.204	6.67e-48	pDC
ATP13A2	0.836812	0.606	0.078	7.62e-48	pDC
TMEM268	0.632259	0.5	0.054	9.36e-48	pDC
MCOLN2	0.692046	0.606	0.078	3.7e-47	pDC
STRBP	0.950006	0.727	0.116	7.1e-47	pDC
CD68	1.24129	0.97	0.205	1.19e-46	pDC
TLR10	0.670838	0.652	0.091	1.77e-46	pDC
GMPR	0.725846	0.47	0.049	2.23e-46	pDC
IRF2BPL	0.76846	0.712	0.107	4.49e-46	pDC
PPP1R15A	0.815559	0.667	0.1	5.42e-46	pDC
REPIN1	1.14518	0.848	0.176	7.78e-46	pDC
RNASE6	1.5795	0.97	0.243	8.8e-46	pDC
PALD1	0.780913	0.545	0.068	1.16e-45	pDC
CD180	0.665502	0.606	0.085	1.97e-44	pDC
HIGD1A	1.5169	0.894	0.246	2.35e-44	pDC
DAAM1	1.0656	0.697	0.116	2.56e-44	pDC
C12orf75	2.54823	1	0.465	4.98e-44	pDC
TATDN3	0.805457	0.742	0.128	1.68e-43	pDC
GPATCH11	0.938869	0.803	0.152	2.83e-43	pDC
HHEX	0.769883	0.758	0.136	2.96e-43	pDC
ASPH	0.711327	0.591	0.081	5.1e-43	pDC
FLNB	0.695264	0.561	0.073	8.09e-43	pDC
SELENOS	2.1057	0.985	0.417	1.78e-42	pDC
SLC41A2	0.635158	0.515	0.064	2.63e-42	pDC
CDYL	0.931362	0.773	0.145	3.07e-42	pDC
RIPOR1	0.695383	0.576	0.08	3.45e-42	pDC
CLIC3	2.25642	0.97	0.314	4.2e-42	pDC
PPP1R14B	3.04274	1	0.614	2.49e-41	pDC
CYSLTR1	1.07159	0.879	0.2	2.79e-41	pDC
TSPAN3	1.0285	0.894	0.214	2.9e-41	pDC
SMC6	1.12458	0.742	0.142	3.61e-41	pDC
SCARB2	0.961346	0.848	0.18	4.03e-41	pDC
ARID3A	0.960772	0.682	0.119	5.9e-41	pDC
P2RY6	0.767859	0.652	0.106	1.2e-40	pDC
SLC7A5	0.735414	0.652	0.102	1.47e-40	pDC
CD2AP	1.30961	0.894	0.235	1.59e-40	pDC
DHTKD1	0.682197	0.545	0.075	3.35e-40	pDC
GRN	1.76723	0.985	0.311	3.41e-40	pDC
ENPP2	0.680698	0.439	0.049	3.58e-40	pDC
PMEPA1	1.73783	0.788	0.17	4.86e-40	pDC
NBPF14	0.73673	0.667	0.115	2.35e-39	pDC
SFT2D2	1.48666	0.939	0.289	2.65e-39	pDC
RNF130	1.36303	0.955	0.248	3.31e-39	pDC
SMIM14	0.984013	0.879	0.208	4.12e-39	pDC
PECAM1	0.918912	0.773	0.156	5.09e-39	pDC
RRBP1	1.14988	0.879	0.223	9.88e-39	pDC
MEF2C	1.34008	0.97	0.258	1.17e-38	pDC
FCER1G	1.71561	1	0.252	1.22e-38	pDC
TMEM19	0.876718	0.712	0.136	2.11e-38	pDC
SYK	1.08435	0.788	0.179	2.5e-38	pDC
HS3ST3B1	0.593587	0.515	0.065	3.05e-38	pDC
DCK	1.50507	0.97	0.377	3.37e-38	pDC
DMXL2	0.606918	0.561	0.081	9.36e-38	pDC
ALOX5AP	2.11306	1	0.616	1.38e-37	pDC
MS4A6A	1.48626	0.985	0.228	1.67e-37	pDC
CHAF1A	0.669421	0.515	0.072	1.69e-37	pDC
DPYSL2	1.48911	0.939	0.288	2.28e-37	pDC
SCRN1	0.661837	0.545	0.082	4.16e-37	pDC
HSP90B1	1.78381	1	0.585	6.65e-37	pDC
C12orf45	1.38093	0.894	0.261	7.17e-37	pDC
LYN	1.25737	0.894	0.228	9.86e-37	pDC
AHCY	0.695464	0.561	0.087	1.36e-36	pDC
TXN	2.97101	1	0.735	1.44e-36	pDC
SEC61B	1.8001	1	0.84	1.54e-36	pDC
ARHGAP17	0.726864	0.652	0.114	1.59e-36	pDC
VEGFB	1.52119	0.955	0.354	2.61e-36	pDC
SEL1L3	1.19765	0.879	0.239	3.78e-36	pDC
MGST2	1.13283	0.833	0.208	5.89e-36	pDC
CTSC	2.00445	1	0.621	1.25e-35	pDC
HERPUD1	1.98979	1	0.559	6.92e-35	pDC
SPINT2	1.21305	0.97	0.302	9.11e-35	pDC
NIN	1.12034	0.924	0.27	1.18e-34	pDC
SPCS1	1.94138	0.985	0.796	3.5e-34	pDC
NPC2	1.90852	1	0.44	5.98e-34	pDC
RASSF2	1.14688	0.864	0.23	7.01e-34	pDC
AHI1	0.871372	0.712	0.147	1.36e-33	pDC
FEZ2	0.978699	0.818	0.205	1.63e-33	pDC
CKS2	1.25862	0.758	0.19	3.72e-33	pDC
ZNRF2	1.19623	0.833	0.235	8.07e-33	pDC
SLC20A1	1.02067	0.742	0.174	2.36e-32	pDC
SELL	1.52254	0.985	0.386	3.7e-32	pDC
GPM6B	0.854038	0.636	0.12	4.22e-32	pDC
IFI44L	1.83791	1	0.493	4.47e-32	pDC
PTPRE	1.31134	0.955	0.316	5.35e-32	pDC
SNRNP25	0.895741	0.788	0.192	6.74e-32	pDC
CXorf21	0.701327	0.606	0.111	1.01e-31	pDC
PLA2G16	1.37078	0.924	0.348	1.01e-31	pDC
CTSZ	1.4468	0.985	0.374	1.69e-31	pDC
SNCA	0.590112	0.53	0.088	4.31e-31	pDC
SNX18	0.701097	0.712	0.153	4.99e-31	pDC
AFF3	0.666103	0.53	0.087	5.83e-31	pDC
POLB	0.69213	0.561	0.098	7.49e-31	pDC
PARK7	1.37802	1	0.837	3.11e-30	pDC
VAMP8	1.41218	1	0.833	5.33e-30	pDC
CD4	1.24451	1	0.411	2.77e-29	pDC
CAT	1.13188	0.939	0.321	2.79e-29	pDC
CNPY3	1.27407	0.955	0.435	3.45e-29	pDC
SLC1A5	0.840073	0.712	0.17	6.11e-29	pDC
TYROBP	1.34996	1	0.261	9.88e-29	pDC
STX7	1.13398	0.879	0.291	1.28e-28	pDC
FKBP2	1.26544	0.97	0.477	1.53e-28	pDC
PRMT7	0.64188	0.485	0.076	1.63e-28	pDC
VCL	0.710446	0.682	0.151	3.72e-28	pDC
TM9SF2	1.1337	0.879	0.316	8.65e-28	pDC
ALDH2	0.830298	0.864	0.217	1.05e-27	pDC
UCP2	1.52519	1	0.577	1.36e-27	pDC
NGLY1	0.985899	0.848	0.257	1.43e-27	pDC
ERP29	1.19389	1	0.829	1.5e-27	pDC
GSN	0.995577	0.848	0.224	1.54e-27	pDC
OFD1	1.22907	0.909	0.309	3.6e-27	pDC
CD164	1.55392	0.955	0.619	6.06e-27	pDC
PDIA4	0.76837	0.773	0.202	9.28e-27	pDC
PRKCD	0.632996	0.682	0.156	1.08e-26	pDC
CDKN2D	1.23553	0.924	0.363	1.22e-26	pDC
JAML	1.18413	0.955	0.348	1.57e-26	pDC
RNASET2	1.28359	1	0.723	1.66e-26	pDC
NME4	0.803615	0.712	0.178	2.59e-26	pDC
ZEB2	0.894705	0.879	0.245	5.7e-26	pDC
ERCC1	1.17267	0.833	0.289	6.14e-26	pDC
PRKCB	1.16318	0.909	0.318	7.83e-26	pDC
SRP14	1.04548	1	0.972	8.26e-26	pDC
FCGRT	1.04281	0.955	0.295	8.63e-26	pDC
NUCB2	1.13158	0.879	0.302	1.39e-25	pDC
CHD9	1.05686	0.955	0.37	1.46e-25	pDC
PARP10	0.745917	0.697	0.163	1.5e-25	pDC
IRF2BP2	1.21547	0.909	0.351	1.7e-25	pDC
SYNGR1	0.612446	0.561	0.111	2.4e-25	pDC
PBX3	0.599246	0.561	0.114	3.26e-25	pDC
FGD2	0.598824	0.545	0.109	3.68e-25	pDC
CCDC186	1.12683	0.833	0.283	6.65e-25	pDC
MIF4GD	0.815067	0.879	0.271	8.97e-25	pDC
CTSB	0.99269	0.97	0.372	1.45e-24	pDC
USF2	1.08181	0.939	0.444	1.85e-24	pDC
TFEC	0.610946	0.591	0.127	2.01e-24	pDC
ERN1	0.874472	0.833	0.242	2.03e-24	pDC
BRI3	1.16832	1	0.57	2.5e-24	pDC
PLP2	1.24369	0.985	0.694	2.55e-24	pDC
AGPAT5	0.630524	0.636	0.146	3.56e-24	pDC
IGF2R	0.866126	0.652	0.16	4.48e-24	pDC
ATG101	0.737066	0.773	0.222	7.74e-24	pDC
HIST1H2AC	0.791086	0.667	0.164	1.03e-23	pDC
MPZL1	0.62461	0.485	0.092	1.07e-23	pDC
ITPR1	0.617147	0.576	0.124	1.17e-23	pDC
KIAA2013	0.748347	0.727	0.191	1.36e-23	pDC
PTBP3	1.07533	0.939	0.394	2.89e-23	pDC
WDFY2	0.671461	0.621	0.144	2.97e-23	pDC
QDPR	0.706293	0.712	0.187	3.04e-23	pDC
CYSTM1	0.682001	0.682	0.174	4.26e-23	pDC
TGFBR2	1.04252	0.879	0.324	6.33e-23	pDC
RGS18	0.728166	0.606	0.146	1.72e-22	pDC
ELMSAN1	0.699814	0.621	0.148	3.02e-22	pDC
HVCN1	0.625354	0.621	0.148	3.48e-22	pDC
CUX1	0.787919	0.712	0.201	3.96e-22	pDC
ANTXR2	0.783761	0.727	0.202	4.79e-22	pDC
SLC44A2	0.654912	0.561	0.117	7.88e-22	pDC
OAS1	0.979197	0.985	0.393	1.31e-21	pDC
TMEM109	0.854995	0.879	0.31	1.32e-21	pDC
CCDC69	0.962715	0.742	0.232	2.39e-21	pDC
BST2	1.10956	0.985	0.713	2.9e-21	pDC
SLC38A2	0.866716	0.864	0.3	3.49e-21	pDC
FMNL3	0.613505	0.636	0.155	3.9e-21	pDC
GGA2	0.789386	0.788	0.244	5.14e-21	pDC
MAP3K2	0.85093	0.864	0.298	5.42e-21	pDC
MX1	1.29066	0.97	0.464	7.47e-21	pDC
TMX3	0.632727	0.667	0.174	8e-21	pDC
MLEC	0.881594	0.909	0.349	1.02e-20	pDC
A1BG	0.885451	0.818	0.269	1.57e-20	pDC
ADA	0.638973	0.636	0.158	1.76e-20	pDC
MYO9A	0.650201	0.53	0.117	2.18e-20	pDC
DCPS	0.718137	0.667	0.184	3.38e-20	pDC
TACC1	0.930709	0.909	0.35	3.53e-20	pDC
SMARCB1	0.820734	0.818	0.283	3.97e-20	pDC
CAPG	1.03745	0.894	0.39	5.92e-20	pDC
ATP8A1	0.630149	0.606	0.146	6.51e-20	pDC
CCR2	0.662311	0.727	0.195	9.84e-20	pDC
SSR4	0.89938	0.985	0.898	1.56e-19	pDC
DBNL	0.870768	0.924	0.394	2.17e-19	pDC
RELT	0.665004	0.47	0.101	2.58e-19	pDC
STAT2	0.767723	0.803	0.269	3.13e-19	pDC
B4GALT1	0.916996	0.848	0.329	4e-19	pDC
IL6ST	0.648181	0.697	0.2	6.74e-19	pDC
UBE2E3	0.84767	0.803	0.274	8.45e-19	pDC
TAGLN2	1.16519	0.955	0.614	1.14e-18	pDC
PPM1K	0.941473	0.894	0.391	1.38e-18	pDC
TMED10	1.01131	0.924	0.448	1.43e-18	pDC
PSAP	0.662353	0.985	0.423	1.84e-18	pDC
CHMP5	1.02192	0.924	0.501	1.87e-18	pDC
SAMHD1	1.05519	1	0.522	2.07e-18	pDC
COMMD6	0.735254	1	0.972	2.23e-18	pDC
PAIP1	0.642978	0.758	0.246	7.87e-18	pDC
FERMT3	1.07822	0.894	0.438	1.21e-17	pDC
ITPR2	0.74899	0.712	0.232	2.52e-17	pDC
NOTCH2	0.626188	0.606	0.17	3.07e-17	pDC
CYBA	0.910823	1	0.974	4.54e-17	pDC
RABGAP1L	0.893784	0.909	0.392	5.08e-17	pDC
MRPL36	0.90272	0.833	0.348	6.44e-17	pDC
MOB1A	0.930729	0.97	0.582	6.93e-17	pDC
MDFIC	0.869449	0.864	0.367	9.05e-17	pDC
DHRS7	0.926193	0.985	0.56	9.19e-17	pDC
SKAP2	0.874103	0.833	0.316	1.29e-16	pDC
DNAJA1	0.916585	0.985	0.618	1.95e-16	pDC
ZNF706	0.828243	0.97	0.713	2.05e-16	pDC
CD74	1.35716	1	0.66	2.06e-16	pDC
PYCARD	0.938189	0.97	0.588	3.36e-16	pDC
HINT2	0.754084	0.803	0.291	3.61e-16	pDC
BTK	0.630881	0.591	0.17	4.44e-16	pDC
TRIM44	0.710949	0.758	0.261	6.76e-16	pDC
PTRHD1	0.757636	0.848	0.338	8.85e-16	pDC
ATP6V0B	0.886361	0.97	0.557	9.27e-16	pDC
SPCS3	0.959353	0.985	0.556	1.17e-15	pDC
TRAM1	0.909709	0.97	0.519	1.6e-15	pDC
NUDT22	0.77691	0.803	0.308	2.81e-15	pDC
CBX6	0.783124	0.773	0.292	3.45e-15	pDC
BAG1	0.892157	0.909	0.467	3.52e-15	pDC
ADPGK	0.596755	0.697	0.23	3.9e-15	pDC
SNX3	0.693434	0.985	0.666	4.29e-15	pDC
BTG2	1.03533	0.894	0.462	4.75e-15	pDC
PTMS	0.701636	0.833	0.294	6.68e-15	pDC
LYSMD2	0.865988	0.909	0.489	6.7e-15	pDC
TMBIM6	0.731127	1	0.866	1.11e-14	pDC
SSR3	0.845597	0.955	0.562	1.26e-14	pDC
PHB	0.961877	0.894	0.475	1.46e-14	pDC
P4HB	0.747297	0.939	0.43	1.83e-14	pDC
MFSD12	0.736671	0.606	0.188	1.88e-14	pDC
M6PR	0.867244	0.924	0.468	2.37e-14	pDC
SYNGR2	0.593437	0.833	0.298	4.2e-14	pDC
GNB1	0.821508	0.955	0.457	5.23e-14	pDC
AP1S2	0.789937	0.909	0.413	5.47e-14	pDC
N4BP2	0.589298	0.591	0.176	6.68e-14	pDC
NAGK	0.800837	0.848	0.351	7.59e-14	pDC
CALM2	0.725906	1	0.872	1.35e-13	pDC
GABARAP	0.830206	0.924	0.509	1.47e-13	pDC
DNAJC7	0.914381	0.939	0.467	1.47e-13	pDC
IQSEC1	0.627244	0.576	0.176	1.84e-13	pDC
CANX	0.764395	0.924	0.431	2.17e-13	pDC
NAPA	0.657672	0.773	0.294	2.37e-13	pDC
APPL1	0.690616	0.818	0.335	6.87e-13	pDC
TMX1	0.694201	0.788	0.311	7.61e-13	pDC
HMGN3	0.719294	0.97	0.49	8.98e-13	pDC
DNAJC4	0.714138	0.758	0.301	9.32e-13	pDC
IGFLR1	0.588019	0.652	0.223	1e-12	pDC
NFATC2IP	0.689782	0.697	0.258	1e-12	pDC
CTSS	0.620848	0.985	0.622	1.06e-12	pDC
SEC61G	0.812057	0.985	0.794	1.22e-12	pDC
DGKZ	0.698567	0.833	0.332	1.46e-12	pDC
QKI	0.728699	0.773	0.307	1.95e-12	pDC
TMED3	0.613474	0.652	0.232	3.52e-12	pDC
IFNAR2	0.702542	0.697	0.265	3.79e-12	pDC
OGT	0.710492	0.879	0.433	7.25e-12	pDC
GNAS	0.660628	1	0.959	7.36e-12	pDC
TIMM13	0.698679	0.803	0.358	8.1e-12	pDC
SP110	0.815753	0.924	0.529	9.18e-12	pDC
TRIM22	0.784056	0.97	0.56	1.6e-11	pDC
RBX1	0.70047	0.97	0.757	3.2e-11	pDC
SELPLG	0.767275	0.788	0.33	3.55e-11	pDC
CLTC	0.61734	0.788	0.326	4.23e-11	pDC
TBL1XR1	0.734743	0.864	0.409	4.93e-11	pDC
EIF4G2	0.713948	0.985	0.653	6.17e-11	pDC
SFT2D1	0.736731	0.939	0.494	8.31e-11	pDC
RNASEH2B	0.748742	0.894	0.509	1.04e-10	pDC
SIVA1	0.722559	0.939	0.59	1.25e-10	pDC
SLC25A5	0.690137	0.985	0.717	1.25e-10	pDC
LAP3	0.731065	0.864	0.409	1.28e-10	pDC
COMT	0.639555	0.894	0.419	3.15e-10	pDC
OSTC	0.685295	0.924	0.59	3.23e-10	pDC
SSR1	0.685112	0.864	0.428	4.47e-10	pDC
NCOA4	0.593417	0.773	0.32	6.87e-10	pDC
PAXX	0.77028	0.97	0.634	1.04e-09	pDC
TMED9	0.696577	0.848	0.429	1.04e-09	pDC
PABPC1	0.715616	1	0.89	1.65e-09	pDC
AIDA	0.614108	0.667	0.277	2.1e-09	pDC
MIA3	0.714631	0.712	0.315	2.25e-09	pDC
CDK2AP2	0.609185	0.894	0.449	2.46e-09	pDC
PPIB	0.740277	0.939	0.834	2.56e-09	pDC
SNHG7	0.625339	0.864	0.422	3.4e-09	pDC
YPEL5	0.624421	0.818	0.402	4.24e-09	pDC
PSMA2	0.668802	0.939	0.702	2.08e-08	pDC
RPN2	0.726096	0.879	0.512	2.18e-08	pDC
SERINC3	0.617435	0.773	0.338	2.3e-08	pDC
CHCHD10	0.727222	0.909	0.553	3.26e-08	pDC
NDUFV2	0.628125	0.97	0.7	4.28e-08	pDC
PIM3	0.637171	0.682	0.298	6.93e-08	pDC
KIF5B	0.667727	0.864	0.476	7.82e-08	pDC
LYPLA1	0.590997	0.697	0.34	3.25e-07	pDC
EIF1AY	0.645526	0.818	0.441	6.18e-07	pDC
COX5A	0.603779	0.924	0.627	2.22e-06	pDC
SELENOF	0.673631	0.939	0.629	5.86e-06	pDC
EIF3L	0.588829	0.955	0.63	0.000102542	pDC
FXYD2	2.67295	0.918	0.019	0	CD8_IL10
TIMD4	1.30462	0.479	0.017	1.27e-123	CD8_IL10
IL10	1.57036	0.521	0.031	4.09e-97	CD8_IL10
GIHCG	1.70889	0.658	0.068	1.17e-78	CD8_IL10
PRDM8	1.24111	0.548	0.045	2.93e-74	CD8_IL10
FASLG	1.53974	0.699	0.091	4.31e-64	CD8_IL10
EOMES	1.22893	0.562	0.083	2.49e-41	CD8_IL10
PTPN3	0.931254	0.356	0.005	8.61e-158	CD8_IL10
DTHD1	0.941203	0.466	0.025	1.37e-89	CD8_IL10
CAV1	0.734946	0.342	0.015	1.08e-74	CD8_IL10
LAYN	1.19748	0.562	0.055	3.05e-64	CD8_IL10
NUCB2	2.9271	0.986	0.299	4.85e-62	CD8_IL10
MYB	0.844207	0.315	0.017	3.68e-60	CD8_IL10
FGFR1	0.991671	0.438	0.038	1.28e-55	CD8_IL10
GZMK	2.88155	0.986	0.328	2.74e-51	CD8_IL10
LINC01550	1.33816	0.63	0.099	2.94e-47	CD8_IL10
HAVCR2	1.89422	0.849	0.222	1.58e-46	CD8_IL10
FCMR	1.82359	0.89	0.262	1.25e-43	CD8_IL10
CD27	2.23855	1	0.457	2.1e-43	CD8_IL10
LYST	1.86072	0.932	0.299	8.01e-43	CD8_IL10
SH2D1A	1.69302	0.89	0.244	2.82e-42	CD8_IL10
GYPC	1.91066	0.986	0.565	8.04e-39	CD8_IL10
ISG20	2.27718	1	0.764	2.5e-38	CD8_IL10
AC133644.2	1.15733	0.575	0.095	9.7e-38	CD8_IL10
PPP1R12B	0.948766	0.466	0.065	1.03e-37	CD8_IL10
RAB37	1.02403	0.616	0.111	1.9e-37	CD8_IL10
MT2A	2.2337	0.986	0.565	5.34e-37	CD8_IL10
CCDC141	0.795068	0.479	0.065	6.49e-37	CD8_IL10
MT-CO1	1.06291	1	0.993	3.28e-36	CD8_IL10
PGM2L1	1.15575	0.671	0.143	8.84e-36	CD8_IL10
BRD7	2.3495	0.918	0.445	3.27e-35	CD8_IL10
SESTD1	0.860235	0.411	0.054	6.53e-35	CD8_IL10
CD38	1.33812	0.699	0.179	1.19e-32	CD8_IL10
TMSB4X	1.0177	1	0.999	7.54e-31	CD8_IL10
AC004687.1	1.48771	0.986	0.605	9.23e-30	CD8_IL10
GMFG	1.34332	0.973	0.931	3.09e-29	CD8_IL10
LGALS3	1.61446	0.973	0.489	6.22e-28	CD8_IL10
P2RX5	0.831031	0.397	0.06	2.65e-27	CD8_IL10
TIGIT	1.28756	0.863	0.288	2.98e-27	CD8_IL10
RTL6	0.683039	0.315	0.038	3.65e-27	CD8_IL10
CEMIP2	1.35391	0.726	0.218	6.44e-27	CD8_IL10
ID3	1.69785	0.795	0.276	1.56e-26	CD8_IL10
MT-CO2	0.740594	1	0.994	3.16e-25	CD8_IL10
GZMA	2.0184	0.918	0.426	3.79e-25	CD8_IL10
GNA12	1.155	0.548	0.135	8.44e-25	CD8_IL10
HMOX1	1.16951	0.575	0.145	2.01e-24	CD8_IL10
MT1E	0.981479	0.466	0.092	6.44e-24	CD8_IL10
CD81	1.48041	0.945	0.741	7.05e-24	CD8_IL10
ARHGDIB	1.15946	1	0.95	5.77e-23	CD8_IL10
MT-CO3	0.654864	1	0.995	4.64e-22	CD8_IL10
ARL4C	1.41446	0.945	0.727	7.96e-22	CD8_IL10
IKZF3	1.27439	0.822	0.355	1.05e-21	CD8_IL10
CMTM7	1.29212	0.781	0.339	2.45e-21	CD8_IL10
CD3D	1.15242	1	0.735	2.83e-21	CD8_IL10
S1PR4	1.34759	0.959	0.654	3.15e-21	CD8_IL10
BEX3	0.716162	0.438	0.087	3.4e-21	CD8_IL10
PPP2R5C	1.50447	0.945	0.639	3.41e-21	CD8_IL10
TTN	0.827171	0.438	0.089	1.46e-20	CD8_IL10
RAB27A	1.09729	0.781	0.307	4.4e-20	CD8_IL10
POP4	1.12091	0.671	0.247	6.66e-20	CD8_IL10
FABP5	1.21128	0.74	0.273	1.82e-19	CD8_IL10
RAC2	1.11559	1	0.819	1.88e-19	CD8_IL10
PITPNC1	1.07194	0.685	0.236	1.89e-19	CD8_IL10
RNASEH2B	1.22944	0.877	0.509	1.92e-19	CD8_IL10
PHLDA1	0.865364	0.37	0.068	2.76e-19	CD8_IL10
ISG15	1.65465	0.959	0.744	4.64e-19	CD8_IL10
SLAMF7	1.01081	0.452	0.103	5.09e-19	CD8_IL10
ITGAL	0.99637	0.767	0.309	6.8e-19	CD8_IL10
CLEC2D	1.27247	0.945	0.604	7.29e-19	CD8_IL10
SPTBN1	1.06344	0.589	0.18	2.02e-18	CD8_IL10
ACTG1	1.28022	0.986	0.971	2.72e-18	CD8_IL10
EPSTI1	1.33838	0.863	0.47	3.58e-18	CD8_IL10
LCK	1.21351	0.973	0.584	3.89e-18	CD8_IL10
AGMAT	0.586158	0.274	0.04	7.5e-18	CD8_IL10
LIMD2	1.20773	0.945	0.769	1.12e-17	CD8_IL10
CD3G	1.10536	0.973	0.675	1.26e-17	CD8_IL10
NAP1L4	1.16496	0.849	0.486	1.52e-17	CD8_IL10
EVL	1.04281	0.945	0.73	1.74e-17	CD8_IL10
BCAS4	0.592864	0.438	0.096	3.57e-17	CD8_IL10
ETS1	1.18231	0.918	0.555	4.37e-17	CD8_IL10
SLFN5	1.33561	0.863	0.533	7.09e-17	CD8_IL10
FOXP1	1.21735	0.849	0.47	1.55e-16	CD8_IL10
MRPS6	1.32686	0.849	0.54	1.6e-16	CD8_IL10
LINC02273	0.966373	0.589	0.182	2.05e-16	CD8_IL10
BCL11B	1.0323	0.822	0.36	2.3e-15	CD8_IL10
COTL1	1.06866	0.959	0.733	3.83e-15	CD8_IL10
GPKOW	0.676067	0.466	0.126	4.12e-15	CD8_IL10
WIPF1	1.11241	0.89	0.595	7.24e-15	CD8_IL10
CXCR6	0.925179	0.699	0.245	8.03e-15	CD8_IL10
AES	0.940253	0.973	0.877	1.1e-14	CD8_IL10
BICDL1	0.763877	0.356	0.076	1.16e-14	CD8_IL10
NKG7	1.03953	0.74	0.277	1.32e-14	CD8_IL10
CARHSP1	1.00284	0.726	0.332	2.04e-14	CD8_IL10
NFATC1	0.610809	0.342	0.072	3.52e-14	CD8_IL10
KIAA0232	0.854895	0.466	0.135	4.16e-14	CD8_IL10
DENND2D	1.10114	0.781	0.371	6.61e-14	CD8_IL10
LAT	1.11934	0.781	0.403	1.06e-13	CD8_IL10
CD247	1.02936	0.877	0.478	1.16e-13	CD8_IL10
CNN2	1.30599	0.767	0.463	2.11e-13	CD8_IL10
MT1X	0.753537	0.712	0.298	4.19e-13	CD8_IL10
L3MBTL3	0.586322	0.384	0.092	4.33e-13	CD8_IL10
S100A6	0.839818	0.973	0.958	5.39e-13	CD8_IL10
SLC5A3	1.00733	0.548	0.2	1.15e-12	CD8_IL10
CAST	1.09292	0.877	0.67	1.61e-12	CD8_IL10
YPEL3	0.986791	0.959	0.683	1.67e-12	CD8_IL10
CADM1	0.695585	0.356	0.087	1.67e-12	CD8_IL10
RTP4	0.702476	0.534	0.187	3.97e-12	CD8_IL10
GIMAP4	1.11679	0.89	0.696	5.21e-12	CD8_IL10
HDDC2	0.881791	0.671	0.316	9.64e-12	CD8_IL10
MT1F	0.862121	0.493	0.162	1.13e-11	CD8_IL10
MYL12A	0.67641	1	0.98	1.19e-11	CD8_IL10
SMCO4	0.934762	0.562	0.219	1.22e-11	CD8_IL10
NCOA1	0.904514	0.534	0.189	1.44e-11	CD8_IL10
MYL6B	0.671363	0.438	0.135	1.56e-11	CD8_IL10
CCSER2	1.0872	0.767	0.408	1.61e-11	CD8_IL10
MYL6	0.636104	0.986	0.983	3.4e-11	CD8_IL10
MDM4	0.996216	0.699	0.379	3.68e-11	CD8_IL10
TSPOAP1-AS1	0.696098	0.329	0.08	4.29e-11	CD8_IL10
PECAM1	0.783029	0.466	0.161	9.69e-11	CD8_IL10
S100A10	0.731339	1	0.922	1.63e-10	CD8_IL10
DRAP1	0.82471	0.959	0.799	1.94e-10	CD8_IL10
EXOSC9	0.989633	0.521	0.203	2.39e-10	CD8_IL10
RTN4	0.983577	0.863	0.535	2.79e-10	CD8_IL10
TMEM245	0.742864	0.479	0.165	2.92e-10	CD8_IL10
TBC1D10C	0.941546	0.849	0.556	4.86e-10	CD8_IL10
CD99	0.828689	0.945	0.824	6.8e-10	CD8_IL10
PILRB	0.702488	0.37	0.105	7.05e-10	CD8_IL10
FBXL12	0.627823	0.37	0.107	8.2e-10	CD8_IL10
HCST	0.8237	0.973	0.898	9.05e-10	CD8_IL10
MTSS1	0.598586	0.288	0.067	1.26e-09	CD8_IL10
PFN1	0.765888	0.986	0.974	1.33e-09	CD8_IL10
CLDND1	1.01718	0.753	0.44	1.64e-09	CD8_IL10
PPM1G	0.892008	0.781	0.519	1.81e-09	CD8_IL10
NT5C3A	0.91798	0.63	0.314	1.99e-09	CD8_IL10
XAF1	0.965895	0.808	0.493	2.29e-09	CD8_IL10
SUB1	0.649125	1	0.955	2.98e-09	CD8_IL10
[truncated: 1,450 more rows]

## Sheet: Sheet1
			CCR7	0.845288	0.557	0.206	1.12e-103	CD4_Navie
			TCF7	0.627057	0.448	0.221	7.44e-51	CD4_Navie
			FOXP3	1.79084	0.648	0.027	0	CD4_Treg
			CTLA4	1.37331	0.593	0.133	2.3e-104	CD4_Treg
			GZMK	2.20977	0.827	0.272	3.96e-151	CD8_GZMK
			NKG7	1.78398	0.705	0.227	1.58e-111	CD8_GZMK
			GZMA	1.56488	0.855	0.377	2.81e-105	CD8_GZMK
			GNLY	1.19592	0.211	0.096	2.23e-09	CD8_GZMK
			LAG3	1.43228	0.601	0.117	9.19e-74	CD8_LAYN	67	KRT18	3.45068	0.721	0.025	3.74e-139	Cancer_cell
			CXCL13	2.96231	0.722	0.046	3.42e-216	CD8_LAYN
			PDCD1	1.12942	0.468	0.092	5.53e-51	CD8_LAYN
			TIGIT	1.07735	0.797	0.276	1.19e-44	CD8_LAYN
			LAYN	0.738562	0.266	0.056	2.95e-22	CD8_LAYN
			HAVCR2	1.09911	0.506	0.223	2.27e-20	CD8_LAYN
			FXYD2	2.67295	0.918	0.019	0	CD8_IL10
			TIMD4	1.30462	0.479	0.017	1.27e-123	CD8_IL10
			IL10	1.57036	0.521	0.031	4.09e-97	CD8_IL10
			GIHCG	1.70889	0.658	0.068	1.17e-78	CD8_IL10
			PRDM8	1.24111	0.548	0.045	2.93e-74	CD8_IL10
			FASLG	1.53974	0.699	0.091	4.31e-64	CD8_IL10
			EOMES	1.22893	0.562	0.083	2.49e-41	CD8_IL10
			TRDC	3.58496	0.865	0.019	0	NK
			XCL1	1.2215	0.351	0.008	2.52e-120	NK
			PRF1	1.27006	0.608	0.192	6.52e-20	NK
			MZB1	4.67377	1	0.052	7.54e-128	B_Plasma
			XBP1	3.01321	1	0.452	4.68e-22	B_Plasma
			CD38	1.78445	1	0.182	1.26e-39	B_Plasma
			CD79A	3.08302	0.974	0.041	0	B_Naive
			MS4A1	3.07468	0.935	0.028	0	B_Naive
			CD79B	2.11477	0.869	0.174	1.95e-123	B_Naive
			CD19	0.79426	0.392	0.006	1.94e-208	B_Naive
			LAMP3	2.7546	1	0.022	3.85e-173	DC_LAMP3
			IDO1	3.6052	0.957	0.039	3.62e-100	DC_LAMP3
			FCER1A	4.25619	0.972	0.04	0	mDC2
			CD1C	3.26225	0.941	0.048	0	mDC2
			CLEC10A	2.68068	0.885	0.075	0	mDC2
			CD1E	2.55244	0.847	0.017	0	mDC2
			AREG	1.13362	0.324	0.023	6.89e-115	mDC2
			XCR1	2.21229	1	0.001	0	mDC1
			DNASE1L3	3.32231	1	0.025	3.53e-249	mDC1
			CLEC9A	2.6097	1	0.03	3.88e-219	mDC1
			BATF3	2.15673	0.929	0.098	4.46e-75	mDC1
			S100B	1.35829	0.381	0.027	1.58e-35	mDC1
			CLEC4C	2.20569	0.924	0.005	0	pDC
			IL3RA	2.87669	0.97	0.041	6.73e-235	pDC
			TNFRSF21	1.14852	0.758	0.02	1.04e-232	pDC
			IRF8	3.47408	0.985	0.131	9.47e-103	pDC
			TCF4	3.64521	1	0.207	1.21e-76	pDC
			FCN1	3.11364	0.673	0.016	0	Mono
			ASGR1	0.950118	0.585	0.028	1.85e-227	Mono
			S100A8	3.78035	0.561	0.027	8.32e-218	Mono
			S100A9	4.37796	0.698	0.064	4.86e-194	Mono
			LYZ	4.54577	0.907	0.18	6.06e-173	Mono
			PLTP	1.7913	0.903	0.019	0	Mac
			FOLR2	2.09949	0.727	0.035	6.36e-253	Mac
			FCGR3A	2.67859	0.968	0.09	2.65e-231	Mac
			CD14	3.82686	0.974	0.12	8.99e-202	Mac
			LYVE1	1.08635	0.292	0.003	1.45e-166	Mac
			FCGBP	1.33329	0.39	0.013	3.65e-156	Mac
			KRT18	3.45068	0.721	0.025	3.74e-139	Cancer_cell
			EPCAM	0.960341	0.442	0.004	7.89e-192	Cancer_cell
			KRT8	3.14502	0.767	0.009	2.39e-285	Cancer_cell
