# Supplementary material for: The characteristics of cerebrospinal fluid tumor microenvironment in a patient with leptomeningeal metastases from cancer of unknown primary
Source: Genes Dis. 2023 Jun 23;11(3):100992. doi: 10.1016/j.gendis.2023.04.026 (PMC10808954; doi:10.1016/j.gendis.2023.04.026)
Supplement: Multimedia component 2 [file mmc2.xlsx]

## Sheet: Sheet1
Table S2. Genes are upregulated in cerebrospinal fluid tumor cells of the cancer of unknown primary patient of leptomeningeal metastases (CUP-LM) compared to other cells.
PCT: the percentage of cells where the gene is detected.
Fold-change > 2, pct in other cells < 0.01, adjusted P-value < 0.05, Wilcoxon Rank-Sum test
Gene Names	PCT in tumor cells	PCT in other cells	adjusted P-value	Log2(Fold-change)
FXYD3	0.814	0.01	9.41012e-299	4.50941
WFDC2	0.628	0.005	1.13029e-269	4.21337
KRT17	0.395	0	5.53098e-267	4.04206
SFN	0.767	0.005	0	3.8375
ID1	0.581	0.01	4.65635e-175	3.82738
KRT16	0.558	0.005	4.02004e-244	3.8261
SCGB2A2	0.186	0.006	1.45869e-35	3.63411
KRT7	0.698	0.005	0	3.56119
SERPINB4	0.326	0.001	1.69483e-190	3.34754
SLPI	0.488	0.006	5.32077e-181	3.16703
KRT8	0.767	0.009	2.38761e-285	3.14502
S100A16	0.791	0.002	0	3.09765
KRT14	0.279	0.003	5.23603e-101	2.97598
GLYATL2	0.395	0.004	4.00335e-163	2.96423
SERPINB3	0.302	0.002	3.16146e-154	2.79783
KRT6A	0.279	0.001	9.25655e-170	2.79166
ELF3	0.558	0.005	4.46249e-233	2.71907
ADIRF	0.651	0.003	0	2.63627
AGR2	0.442	0.002	9.84804e-230	2.44064
KRT15	0.419	0.001	4.42271e-244	2.32358
S100A14	0.581	0.002	0	2.2707
LGALS7	0.442	0.002	2.95657e-239	2.24473
ENAH	0.605	0.002	0	2.00589
CLDN4	0.465	0.003	5.28277e-228	1.87792
CXCL14	0.233	0.001	6.14527e-137	1.80314
TSPAN1	0.442	0.003	5.63566e-213	1.80257
CALML3	0.488	0	0	1.7169
CNN3	0.581	0.006	3.31482e-225	1.7066
MAL2	0.674	0.002	0	1.59115
TPD52L1	0.651	0.002	0	1.5804
RBP1	0.581	0.007	3.53885e-218	1.5717
CALML5	0.163	0.001	4.82934e-79	1.56155
FHL2	0.581	0.01	9.5245e-173	1.55863
MUC1	0.349	0.003	1.70438e-153	1.55842
TM4SF1	0.442	0.002	4.21737e-239	1.49591
AZGP1	0.465	0.001	8.86911e-303	1.49248
S100P	0.535	0.005	4.71247e-229	1.49199
CXCL17	0.302	0.001	3.45241e-163	1.39958
SERPINB5	0.535	0.001	0	1.37381
RAB25	0.535	0.005	4.67091e-224	1.36237
MGP	0.186	0.002	6.29074e-68	1.26998
CALD1	0.326	0.004	1.24624e-116	1.26369
PALMD	0.465	0	0	1.24441
NNMT	0.302	0	9.07907e-216	1.22779
PTPRF	0.465	0.003	3.64232e-220	1.20008
EPS8L1	0.349	0.009	8.89988e-78	1.19569
CXADR	0.442	0.01	8.20265e-112	1.17777
ASS1	0.558	0.003	7.92206e-290	1.16942
GPRC5A	0.419	0.001	4.10547e-269	1.16928
CLCA2	0.349	0.001	3.16771e-219	1.15065
VSNL1	0.419	0.001	4.46582e-269	1.1188
MYO6	0.465	0.009	5.83191e-131	1.11717
NMU	0.186	0.005	1.49631e-38	1.11661
DSC3	0.465	0	0	1.11182
CTTN	0.512	0.002	2.72123e-267	1.11134
CRYAB	0.186	0.001	2.17571e-104	1.10371
LYPD3	0.233	0.008	1.71023e-41	1.09431
DMBT1	0.186	0.001	2.25832e-104	1.08081
MUC16	0.209	0.001	5.97308e-101	1.055
GPX2	0.256	0.001	1.21813e-141	1.02658
CRABP2	0.302	0	7.76861e-200	1.00966
PLPP2	0.442	0.006	2.10308e-146	1.00448
