# Supplementary material for: The characteristics of cerebrospinal fluid tumor microenvironment in a patient with leptomeningeal metastases from cancer of unknown primary
Source: Genes Dis. 2023 Jun 23;11(3):100992. doi: 10.1016/j.gendis.2023.04.026 (PMC10808954; doi:10.1016/j.gendis.2023.04.026)
Supplement: Multimedia component 3 [file mmc3.xlsx]

## Sheet: Table S3
Table S3. The genes of functional modules
T exhaustion signature	T cytotoxicity signature	M1-subtype signature of macrophages	M2-subtype signature of macrophages
KIAA1671	PRF1	IL23	IL4R
ABI3	IFNG	TNF	CCL4
ADAM19	GNLY	CXCL9	CCL13
AKNA	NKG7	CXCL10	CCL20
ARHGAP9	GZMB	CXCL11	CCL17
ARL6IP1	GZMA	CD86	CCL18
ARMC7	GZMH	IL1A	CCL22
BCL2A1	KLRK1	IL1B	CCL24
CBX4	KLRB1	IL6	LYVE1
CCL3	KLRD1	CCL5	VEGFA
CCL4	CTSW	IRF5	VEGFB
CCL5	CST7	IRF1	VEGFC
CD160		CD40	VEGFD
CD164		IDO1	EGF
CD27		KYNU	CTSA
CD3E		CCR7	CTSB
CD3G			CTSC
CD7			CTSD
CD82			TGFB1
CD8A			TGFB2
CST7			TGFB3
CXCR6			MMP14
DAPK2			MMP19
DTX1			MMP9
DUSP2			CLEC7A
EFHD2			WNT7B
EIF4A2			FASL
FAM189B			TNFSF12
FASLG			TNFSF8
FOXN3			CD276
FYN			VTCN1
GIMAP1			MSR1
GIMAP6			FN1
GIMAP7			IRF4
GLRX
GNG2
GRAMD1A
GZMA
GZMB
GZMK
HLA-A
HCST
HSPA5
ID2
IFIT3
IL21R
ISG15
ITK
ITPKB
LAG3
LAX1
LRRK1
MBNL1
MXD4
NR4A2
PDCD1
PFDN5
PLA2G16
PLAC8
PRDX5
PRKCH
PSMB10
PSMB8
PSME1
PTGER4
PTPN18
PTPN22
RGS1
RGS2
RGS3
RTP4
RUNX3
SH2D2A
SHISA5
SIPA1
SLC3A2
STAT1
STK17B
TAP2
TAPBP
TAPBPL
TNFRSF1B
TOX
UCP2
VMP1
ZBP1
